# Supplementary material for: A genome-wide approach for identification and characterisation of metabolite-inducible systems
Source: Nat Commun. 2020 Mar 5;11:1213. doi: 10.1038/s41467-020-14941-6 (PMC7057948; doi:10.1038/s41467-020-14941-6)
Supplement: Supplementary file 4 — Source Data [file 41467_2020_14941_MOESM4_ESM.xlsx]

## Sheet: Figure 2c
Figure 2c
	Absolute normalised fluorescence values (in arbitrary units) of C. necator H16 carrying the various transcription factor-based inducible gene expression system-reporter constructs.
	Fluorescence output was determined in the absence of inducer and 6 h after extracellular supplementation with the corresponding effector at a final concentration of 5 mM. C. necator was grown in LB medium.
			uninduced					induced
	Plasmid ID	Effector	replicate 1	replicate 2	replicate 3	mean	SD	replicate 1	replicate 2	replicate 3	mean	SD
	pEH147	3-aminopropanoate	1743.11	1764.1	1814.77	1773.99	36.8369	10658.1	11596.6	11983.4	11412.7	681.52
	pEH134	formate	1027.85	1106.79	1051.67	1062.1	40.4875	2652.21	2345.11	2693.27	2563.53	190.268
	pEH154	xanthine	1003.72	1057.89	1069.72	1043.78	35.1924	3664.58	3515.1	4149.55	3776.41	331.68
	pEH155	phenylglyoxylate	10.2733	7.84092	7.02459	8.37961	1.69004	133.292	137.282	145.991	138.855	6.49393
	pEH042	salicylate	74.2885	98.1587	97.9283	90.1252	13.7155	53685.9	57054.8	57088.9	55943.2	1954.94
	pEH148	benzoate	63.9659	57.3033	63.1539	61.4744	3.63497	68933.6	66317	59291.3	64847.3	4986.34
	pEH083	tartrate	11.7062	10.0406	7.34781	9.69818	2.19926	381.58	363.862	375.963	373.802	9.05461
	pEH157	sulfonatoacetate	6.12441	5.05051	4.64522	5.27338	0.764367	777.059	707.504	829.98	771.514	61.4257
	pEH136	L-kynurenine	2110.08	2195.74	2228.65	2178.16	61.2071	34594.9	33491.1	34407.9	34164.6	590.746
	pEH010	3-hydroxypropanoate	1354.86	1434.87	1376.81	1388.85	41.341	16118.4	16073.8	14650.9	15614.3	834.686
	pEH137	L-phenylalanine	1768.65	1666	1742.7	1725.78	53.3744	2479.01	2702.53	2695.4	2625.64	127.043
	pEH156	4-aminobutanoate	6.13085	2.12202	5.09473	4.4492	2.08092	4.77384	2.61344	1.96392	3.11707	1.4711
	pEH158	L-tyrosine	15797.6	16321.1	15676	15931.6	342.811	40455.5	39520.9	36582.5	38853	2021.04
	pEH159	cyclohexanecarboxylate	10.4966	11.0772	5.69476	9.08953	2.95425	90.1696	101.28	111.403	100.951	10.6206
	pEH160	L-glutamine	5.34545	6.57484	6.03002	5.98344	0.616017	3.68788	5.55213	3.45393	4.23131	1.14982
	pEH161	3,4-dihydroxybenzoate	114.495	105.263	108.426	109.395	4.69171	14556.6	12381.7	14395	13777.8	1211.7
	pEH052	acetoin	641.109	597.811	565.481	601.467	37.9464	1547.49	1376.36	1555.73	1493.19	101.263
	pEH176	L-arabinose	13.9109	17.2904	17.0506	16.084	1.88575	5456.94	5212.02	5723.9	5464.29	256.02

## Sheet: Figure 2d
Figure 2d
	Absolute normalised fluorescence values (in arbitrary units) of C. necator H16 carrying the various inducible promoter-reporter gene constructs.
	Fluorescence output was determined in the absence of inducer and 6 h after extracellular supplementation with the corresponding effector at a final concentration of 5 mM. C. necator was grown in LB medium.
			uninduced					induced
	Plasmid ID	Effector	replicate 1	replicate 2	replicate 3	mean	SD	replicate 1	replicate 2	replicate 3	mean	SD
	pEH101	3-aminopropanoate	695.122	665.961	693.317	684.8	16.3403	2671.57	2741.8	2779.23	2730.87	54.6563
	pEH151	formate	79.3	82.0408	59.2121	73.5176	12.4645	70.3352	65.6323	82.8234	72.9303	8.88448
	pEH167	xanthine	155.677	164.384	166.097	162.053	5.58752	591.556	574.397	572.515	579.489	10.4925
	pEH229	phenylglyoxylate	14.7331	10.3256	10.4551	11.838	2.50812	14.0428	12.5725	14.5328	13.716	1.0202
	pEH095	salicylate	14.8754	17.5246	18.9593	17.1198	2.07184	4890.05	4791.16	5195.8	4959	210.948
	pEH149	benzoate	24.9867	26.7344	25.3412	25.6875	0.923865	10303.4	10571.9	10580	10485.1	157.409
	pEH097	tartrate	10.5646	8.22755	10.3077	9.69996	1.2816	43.1441	52.0141	41.7296	45.6293	5.57445
	pEH168	sulfonatoacetate	11.0706	7.39764	7.30832	8.5922	2.14686	14.2124	29.0332	27.8421	23.6959	8.2345
	pEH152	L-kynurenine	285.947	269.34	253.324	269.537	16.3127	2537.68	2391.38	2454.22	2461.09	73.3911
	pEH035	3-hydroxypropanoate	84.4197	79.2808	96.3836	86.6947	8.77543	507.372	468.649	538.089	504.703	34.7969
	pEH153	L-phenylalanine	129.472	131.063	132.646	131.06	1.58694	192.197	197.303	186.065	191.855	5.62651
	pEH266	4-aminobutanoate	61.0239	64.0922	70.1829	65.0997	4.66185	71.3832	75.6195	81.9397	76.3141	5.31242
	pEH169	L-tyrosine	528.103	527.16	567.598	540.953	23.0797	1325.56	1218.67	1288.71	1277.65	54.2969
	pEH170	cyclohexanecarboxylate	37.9008	39.0708	39.3836	38.7851	0.781628	145.088	145.92	158.2	149.736	7.34165
	pEH171	3,4-dihydroxybenzoate	51.672	57.0907	50.4422	53.0683	3.53733	109.724	106.097	113.245	109.689	3.57407
	pEH096	acetoin	36.7504	38.7379	44.342	39.9434	3.93676	52.7367	55.0252	41.8509	49.8709	7.03918

## Sheet: Figure 3a
Figure 3a
	Absolute normalised fluorescence values (in arbitrary units) of E. coli carrying the various transcription factor-based inducible gene expression system-reporter constructs.
	Fluorescence output was determined in the absence of inducer and 6 h after extracellular supplementation with the corresponding effector at a final concentration of 5 mM. E. coli was grown in LB medium.
			uninduced					induced
	Plasmid ID	Effector	replicate 1	replicate 2	replicate 3	mean	SD	replicate 1	replicate 2	replicate 3	mean	SD
	pEH147	3-aminopropanoate	183.03	381.554	390.925	318.503	117.417	212.895	340.05	381.093	311.346	87.6956
	pEH134	formate	1074.91	1072.72	1053	1066.88	12.0663	33623.9	32551.5	34992	33722.5	1223.26
	pEH154	xanthine	119.837	86.3577	133.273	113.156	24.1608	171.672	112.254	209.654	164.527	49.0912
	pEH155	phenylglyoxylate	10.6083	10.1646	10.666	10.4796	0.274361	106.447	208.065	76.0238	130.179	69.1454
	pEH042	salicylate	91.6917	114.254	119.678	108.541	14.8418	8380.47	12646.9	17062.1	12696.5	4341.02
	pEH148	benzoate	32.8454	30.7456	33.1633	32.2514	1.31374	139586	138142	147394	141707	4977.33
	pEH083	tartrate	6.56168	2.90782	7.26244	5.57731	2.33825	56.3097	102.793	119.385	92.8293	32.697
	pEH157	sulfonatoacetate	10.4433	6.94899	4.90276	7.43167	2.80161	9.0391	7.61981	6.49008	7.71633	1.27725
	pEH136	L-kynurenine	7.02414	6.32194	8.72342	7.3565	1.23476	12.54	8.95167	10.0684	10.52	1.83629
	pEH010	3-hydroxypropanoate	8.11063	11.2289	5.42051	8.25336	2.90685	13.1508	12.7224	17.5091	14.4608	2.64864
	pEH137	L-phenylalanine	253.89	233.951	252.766	246.869	11.2016	276.106	238.401	340.189	284.899	51.4605
	pEH256	4-aminobutanoate	6.92075	6.64162	6.20723	6.58987	0.359568	7.91457	5.71936	6.94606	6.86	1.10013
	pEH158	L-tyrosine	29.7022	39.7614	29.9505	33.138	5.73736	100.539	99.1776	106.661	102.126	3.98636
	pEH159	cyclohexanecarboxylate	403.376	471.702	458.545	444.541	36.2519	422.78	402.887	425.395	417.021	12.31
	pEH161	3,4-dihydroxybenzoate	496.057	349.939	317.343	387.78	95.1769	66496.1	50665.5	55194.4	57452	8153.21
	pEH052	acetoin	12.7978	4.71637	4.53253	7.34889	4.71975	748.169	913.893	810.71	824.257	83.6882
	pEH176	L-arabinose	254.884	438.526	482.504	391.971	120.74	465846	480319	577880	508015	60935.8

## Sheet: Figure 3b
Figure 3b
	Absolute normalised fluorescence values (in arbitrary units) of E. coli carrying the various inducible promoter-reporter gene constructs.
	Fluorescence output was determined in the absence of inducer and 6 h after extracellular supplementation with the corresponding effector at a final concentration of 5 mM. E. coli was grown in LB medium.
			uninduced					induced
	Plasmid ID	Effector	replicate 1	replicate 2	replicate 3	mean	SD	replicate 1	replicate 2	replicate 3	mean	SD
	pEH101	3-aminopropanoate	308.976	442.18	378.9	376.685	66.6296	233.829	373.418	376.207	327.818	81.4091
	pEH151	formate	859.798	859.095	1343.63	1020.84	279.546	931.079	939.119	1005.13	958.445	40.6344
	pEH167	xanthine	92.7503	123.045	249.282	155.026	83.0217	159.749	182.307	311.677	217.911	81.9832
	pEH229	phenylglyoxylate	2.02962	3.45553	4.41534	3.30016	1.20043	3.92208	2.32331	3.05532	3.10024	0.800331
	pEH095	salicylate	111.958	152.13	130.089	131.392	20.1176	210.706	214.783	233.476	219.655	12.1418
	pEH149	benzoate	586.844	351.083	196.836	378.254	196.419	565.289	394.297	362.364	440.65	109.115
	pEH097	tartrate	10.9	13.9143	10.8039	11.8727	1.76867	13.2145	12.0828	10.1065	11.8013	1.573
	pEH168	sulfonatoacetate	4.95597	12.8677	3.06537	6.96302	5.20027	9.25497	8.26037	6.47274	7.99603	1.40983
	pEH152	L-kynurenine	15.4989	15.5416	8.29007	13.1102	4.17443	18.5077	17.5439	14.4138	16.8218	2.14036
	pEH035	3-hydroxypropanoate	10.4187	8.38131	12.653	10.4843	2.13662	18.8317	6.83921	6.06061	10.5772	7.15921
	pEH153	L-phenylalanine	372.473	183.423	359.9	305.265	105.706	276.531	226.357	438.947	313.945	111.123
	pEH266	4-aminobutanoate	10.0208	8.32094	8.65682	8.99951	0.900247	8.47918	6.19014	8.7315	7.80028	1.40011
	pEH169	L-tyrosine	35.9349	47.3173	28.6697	37.3073	9.39922	165.089	102.678	66.062	111.276	50.0704
	pEH170	cyclohexanecarboxylate	17436.1	15080.6	13173	15229.9	2135.46	31333.1	22549.2	23362.5	25748.3	4853.7
	pEH171	3,4-dihydroxybenzoate	3339.03	3930.37	4150.09	3806.5	419.48	4892.95	4261.57	5879.08	5011.2	815.214
	pEH096	acetoin	7.92896	6.37636	4.15769	6.15433	1.89541	6.5598	7.47412	6.13426	6.72273	0.684627

## Sheet: Figure 3c
Figure 3c
	Absolute normalised fluorescence values (in arbitrary units) of P. putida carrying the various transcription factor-based inducible gene expression system-reporter constructs.
	Fluorescence output was determined in the absence of inducer and 6 h after extracellular supplementation with the corresponding effector at a final concentration of 5 mM. P. putida was grown in LB medium.
			uninduced					induced
	Plasmid ID	Effector	replicate 1	replicate 2	replicate 3	mean	SD	replicate 1	replicate 2	replicate 3	mean	SD
	pEH221	3-aminopropanoate	21117.6	23565.6	21278.5	21987.2	1369.28	31735.2	24942.8	27090.2	27922.7	3471.94
	pEH202	formate	23348	23140.6	31444.8	25977.8	4735.7	74218.9	61294.6	54461	63324.8	10034.2
	pEH223	xanthine	2006.1	2283.06	2016.7	2101.96	156.931	1785.42	1898.51	2061.17	1915.04	138.615
	pEH218	phenylglyoxylate	46.8819	50.8345	46.7192	48.1452	2.33042	661.616	589.909	549.955	600.493	56.5782
	pEH194	salicylate	268.613	281.527	246.817	265.652	17.5432	37558.8	38972.8	37767.4	38099.6	763.33
	pEH205	benzoate	2667.05	1003.4	2174.92	1948.46	854.63	308057	300638	354290	320995	29072.1
	pEH199	tartrate	19.9301	20.6007	25.4584	21.9964	3.0169	231.546	146.959	215.493	198	44.9249
	pEH224	sulfonatoacetate	23.9143	54.0903	28.3734	35.4593	16.2882	21.3838	34.9616	24.3658	26.9037	7.13586
	pEH208	L-kynurenine	73.094	70.7049	137.303	93.7006	37.7796	733.634	926.664	867.952	842.75	98.952
	pEH197	3-hydroxypropanoate	979.637	1012.33	942.009	977.99	35.1869	6102.54	5965.57	5635.54	5901.22	240.064
	pEH210	L-phenylalanine	65074.9	66548.8	70397.1	67340.2	2747.94	81382.7	78989.4	77394.2	79255.5	2007.55
	pEH268	4-aminobutanoate	1224.07	1180.36	1036.57	1147	98.1002	2029.14	1884.6	2080.36	1998.04	101.519
	pEH212	L-tyrosine	7125.08	11639.6	5141.01	7968.57	3330.4	8514.29	10137.3	7274.35	8641.98	1435.74
	pEH214	cyclohexanecarboxylate	26.6028	27.6301	22.5368	25.5899	2.6935	38.8202	38.6346	36.2599	37.9049	1.42762
	pEH216	3,4-dihydroxybenzoate	1319.18	1217.59	1260.57	1265.78	50.9945	96399.2	94827.9	95323.5	95516.9	803.302
	pEH222	acetoin	3903.64	3768.81	3922.98	3865.14	83.9867	16257.8	15205.7	16736.7	16066.7	783.205
	pEH220	L-arabinose	55.6962	66.27	62.4778	61.4813	5.35687	24024.3	20461.7	18924.2	21136.8	2616.19

## Sheet: Figure 3d
Figure 3d
	Absolute normalised fluorescence values (in arbitrary units) of P. putida carrying the various inducible promoter-reporter gene constructs.
	Fluorescence output was determined in the absence of inducer and 6 h after extracellular supplementation with the corresponding effector at a final concentration of 5 mM. P. putida was grown in LB medium.
			uninduced					induced
	Plasmid ID	Effector	replicate 1	replicate 2	replicate 3	mean	SD	replicate 1	replicate 2	replicate 3	mean	SD
	pEH196	3-aminopropanoate	7494.75	7367.99	8131.59	7664.78	409.214	8132.67	6965.98	8561.93	7886.86	825.885
	pEH203	formate	4039.96	4148.26	5518.98	4569.07	824.431	4759.97	4515.97	3799.11	4358.35	499.447
	pEH204	xanthine	2181.6	2385.52	2392.52	2319.88	119.805	1931.56	1733.1	2359.56	2008.07	320.159
	pEH257	phenylglyoxylate	47.8942	22.0442	33.6207	34.5197	12.9484	90.8055	118.852	100.584	103.414	14.2357
	pEH195	salicylate	280.731	282.09	338.018	300.28	32.6895	3794.48	3491.07	3756.42	3680.65	165.286
	pEH206	benzoate	2501.44	1935.39	2423.51	2286.78	306.797	14472	14890	12825.2	14062.4	1091.66
	pEH200	tartrate	60.7147	46.2632	47.6412	51.5397	7.97562	53.5243	58.7455	66.3068	59.5255	6.42684
	pEH207	sulfonatoacetate	24.9603	19.1113	16.1239	20.0652	4.49474	16.3644	16.7958	21.1873	18.1158	2.66869
	pEH209	L-kynurenine	62.3515	82.6665	51.9657	65.6612	15.6157	46.5116	54.1042	55.6376	52.0845	4.88673
	pEH198	3-hydroxypropanoate	772.783	873.834	756.917	801.178	63.4199	882.47	987.137	947.978	939.195	52.8832
	pEH211	L-phenylalanine	830.813	869.907	807.176	835.966	31.6812	2256.25	864.103	918.109	1346.15	788.628
	pEH269	4-aminobutanoate	87.3212	94.2283	95.3505	92.3	4.34811	109.52	95.6501	97.2814	100.817	7.5806
	pEH213	L-tyrosine	370.933	377.993	383.288	377.405	6.1985	369.395	365.037	412.641	382.358	26.3164
	pEH215	cyclohexanecarboxylate	27935.6	26089.1	26141.6	26722.1	1051.27	24016	24824.3	27475.1	25438.5	1809.51
	pEH217	3,4-dihydroxybenzoate	1208.07	1233.72	1271.69	1237.83	32.0049	1160.57	1144.05	1201.08	1168.57	29.3465
	pEH201	acetoin	80.244	64.6442	56.263	67.0504	12.1702	128.435	127.874	109.948	122.086	10.5155

## Sheet: Figure 4b
Figure 4b
	Absolute normalised fluorescence values (in arbitrary units) of E. coli carrying different versions of the 3-aminopropanoate-inducible system-reporter construct.
	Fluorescence output was determined in the absence of inducer and 6 h after extracellular supplementation with 3-aminopropanoate at a final concentration of 5 mM. E. coli was grown in LB medium.
			uninduced					induced
	Plasmid ID	Effector	replicate 1	replicate 2	replicate 3	mean	SD	replicate 1	replicate 2	replicate 3	mean	SD
	pEH147	3-aminopropanoate	183.03	381.554	390.925	318.503	117.417	212.895	340.05	381.093	311.346	87.6956
	pEH173	3-aminopropanoate	534.02	553.907	514.856	534.261	19.5268	564.185	485.676	570.374	540.078	47.2149
	pEH225	3-aminopropanoate	152.024	154.815	160.8	155.88	4.4838	6031	5980.82	6683.46	6231.76	391.988
	pEH226	3-aminopropanoate	231.238	223.608	247.637	234.161	12.2782	6406.68	6689.93	7142.75	6746.45	371.276

## Sheet: Figure 4c
Figure 4c
	Absolute normalised fluorescence values (in arbitrary units) of P. putida carrying different versions of the 3-aminopropanoate-inducible system-reporter construct.
	Fluorescence output was determined in the absence of inducer and 6 h after extracellular supplementation with 3-aminopropanoate at a final concentration of 5 mM. P. putida was grown in LB medium.
			uninduced					induced
	Plasmid ID	Effector	replicate 1	replicate 2	replicate 3	mean	SD	replicate 1	replicate 2	replicate 3	mean	SD
	pEH221	3-aminopropanoate	21117.6	23565.6	21278.5	21987.2	1369.28	31735.2	24942.8	27090.2	27922.7	3471.94
	pEH234	3-aminopropanoate	34176.6	18043.4	19350	23856.7	8961.16	101729	59823.6	54568.3	72040.3	25845
	pEH235	3-aminopropanoate	29489.3	32037.1	29625.8	30384.1	1433.18	79267.9	80570.5	129069	96302.6	28384.3

## Sheet: Figure 5a
Figure 5a
	Absolute normalised fluorescence values (in arbitrary units) of C. necator carrying the various inducible system-reporter constructs in response to different concentrations of their corresponding primary inducers.
	Fluorescence output was determined in the absence of inducer and 80 min after extracellular supplementation with the inducer. C. necator was grown in minimal medium.
	3-aminopropanoate
		Inducer concentration (mM)	Absolute normalised fluorescence (replicate 1)	Absolute normalised fluorescence (replicate 2)	Absolute normalised fluorescence (replicate 3)	Absolute normalised fluorescence (replicate 4)	Absolute normalised fluorescence (mean)	Absolute normalised fluorescence (SD)	basal level of fluorescence output bmin	Absolute normalised fluorescence corrected by bmin	maximum level of fluorescence output bmax (mean, obtained from GraphPad Prism 7)	maximum level of fluorescence output bmax (SD, obtained from GraphPad Prism 7)	Relative normalised fluorescence (%)	Relative normalised fluorescence error (%)
		0	1526.64	1666.67	1578.35	1544.28	1578.98	62.2716	1578.98	0	12558	350.4	0	0.495872
		0.009766	2874.33	2589.84	2531.07	2317.21	2578.11	229.613		999.129			7.95612	1.82842
		0.019531	3411.63	3234.97	3394.61	3080.36	3280.39	155.292		1701.41			13.5484	1.23659
		0.039063	4429.32	4414.72	4376.42	3972.89	4298.34	218.108		2719.35			21.6543	1.73681
		0.078125	6299.66	5518.29	5872.48	5416.67	5776.78	399.608		4197.79			33.4272	3.1821
		0.15625	8539.6	8440.59	7041.8	6319.38	7585.34	1086.31		6006.36			47.829	8.6503
		0.3125	9320.99	10200.5	8955.39	7964.6	9110.36	925.471		7531.38			59.9728	7.36957
		0.625	11500.5	10222.4	10074	9097.22	10223.6	986.864		8644.57			68.8372	7.85845
		1.25	12888.6	11433	10988.1	10323.2	11408.2	1087.2		9829.25			78.2708	8.65743
		5	14004.7	12741.4	12722.2	10790.3	12564.6	1326.41		10985.6			87.4793	10.5623
		20	16091.5	14612.7	14713.9	11577.4	14248.9	1904.48		12669.9			100.891	15.1655
	formate
		Inducer concentration (mM)	Absolute normalised fluorescence (replicate 1)	Absolute normalised fluorescence (replicate 2)	Absolute normalised fluorescence (replicate 3)	Absolute normalised fluorescence (replicate 4)	Absolute normalised fluorescence (mean)	Absolute normalised fluorescence (SD)	basal level of fluorescence output bmin	Absolute normalised fluorescence corrected by bmin	maximum level of fluorescence output bmax (mean, obtained from GraphPad Prism 7)	maximum level of fluorescence output bmax (SD, obtained from GraphPad Prism 7)	Relative normalised fluorescence (%)	Relative normalised fluorescence error (%)
		0	2591.89	2798.74	2686.72	2852.49	2732.46	116.408	2732.46	0	12169	208.2	0	0.956592
		0.004883	2938.39	2826.09	3041.13	3078.51	2971.03	113.343		238.565			1.96043	0.931407
		0.009766	3290	3478.26	3482.53	3281.73	3383.13	112.376		650.669			5.34694	0.923462
		0.019531	4321.94	4203.35	3993.61	4024.15	4135.76	154.808		1403.3			11.5318	1.27215
		0.039063	5533.68	5088.21	5419.22	5400.21	5360.33	190.752		2627.87			21.5948	1.56753
		0.078125	7646.45	6785.71	7647.7	7303.37	7345.81	407.036		4613.35			37.9107	3.34486
		0.15625	10692	9205.43	9587.74	8948.41	9608.39	768.659		6875.92			56.5036	6.31653
		0.3125	12153.2	10951.5	10942.5	11430.1	11369.3	570.094		8636.85			70.9742	4.68481
		0.625	13355.8	12819.8	12360.8	11820.8	12589.3	654.101		9856.84			80.9996	5.37514
		1.25	14296.7	13724.5	14488.8	13405.9	13979	501.337		11246.5			92.4193	4.11979
		2.5	15897.7	14337.8	14008.4	13784.9	14507.2	954.411		11774.8			96.7602	7.84297
	xanthine
		Inducer concentration (mM)	Absolute normalised fluorescence (replicate 1)	Absolute normalised fluorescence (replicate 2)	Absolute normalised fluorescence (replicate 3)	Absolute normalised fluorescence (replicate 4)	Absolute normalised fluorescence (mean)	Absolute normalised fluorescence (SD)	basal level of fluorescence output bmin	Absolute normalised fluorescence corrected by bmin	maximum level of fluorescence output bmax (mean, obtained from GraphPad Prism 7)	maximum level of fluorescence output bmax (SD, obtained from GraphPad Prism 7)	Relative normalised fluorescence (%)	Relative normalised fluorescence error (%)
		0	740.741	805.585	780.781	840.708	791.954	42.0729	791.954	0	12700	400.5	0	0.331283
		0.000391	801.577	785.398	818.291	954.151	839.854	77.3722		47.9006			0.37717	0.60923
		0.000781	1000	958.763	1087.22	1267.03	1078.25	136.771		286.299			2.25432	1.07693
		0.003125	2947.98	2580.3	2902.88	3474.9	2976.52	370.411		2184.56			17.2013	2.91663
		0.00625	4882.48	4892.01	5283.02	5099.34	5039.21	190.867		4247.26			33.443	1.50289
		0.0125	7701.93	6630.54	7058.19	7904.41	7323.77	586.302		6531.82			51.4316	4.61655
		0.025	9205.66	8385.16	9776.12	9230.77	9149.43	573.479		8357.47			65.8069	4.51558
		0.125	11293.9	11425.4	12991.6	11265.2	11744	834.63		10952.1			86.2366	6.57189
		1	13575.5	13832.3	14133.7	13660.6	13800.5	246.431		13008.6			102.43	1.9404
	phenylglyoxylate
		Inducer concentration (mM)	Absolute normalised fluorescence (replicate 1)	Absolute normalised fluorescence (replicate 2)	Absolute normalised fluorescence (replicate 3)	Absolute normalised fluorescence (replicate 4)	Absolute normalised fluorescence (mean)	Absolute normalised fluorescence (SD)	basal level of fluorescence output bmin	Absolute normalised fluorescence corrected by bmin	maximum level of fluorescence output bmax (mean, obtained from GraphPad Prism 7)	maximum level of fluorescence output bmax (SD, obtained from GraphPad Prism 7)	Relative normalised fluorescence (%)	Relative normalised fluorescence error (%)
		0	12.9131	32.7264	2.86408	32.0601	20.1409	14.7331	20.1409	0	2916	229.2	0	0.50525
		0.078125	373.932	260.87	266.512	242.024	285.834	59.6575		265.693			9.11157	2.04587
		0.15625	680.203	594.159	573.514	680.556	632.108	56.3728		611.967			20.9865	1.93322
		0.3125	883.978	1183.84	1200.55	1130.55	1099.73	146.899		1079.59			37.0229	5.03769
		0.625	1463.41	1418.09	1970.34	1629.12	1620.24	250.404		1600.1			54.8731	8.58723
		1.25	1562.19	1765.43	2118.06	2052.07	1874.44	258.382		1854.3			63.5904	8.86083
		2.5	2702.31	2452.55	1845.49	2101.65	2275.5	377.998		2255.36			77.3443	12.9629
		5	2916.67	2648.46	2805.97	2365.1	2684.05	239.425		2663.91			91.3548	8.21073
	salicylate
		Inducer concentration (mM)	Absolute normalised fluorescence (replicate 1)	Absolute normalised fluorescence (replicate 2)	Absolute normalised fluorescence (replicate 3)	Absolute normalised fluorescence (replicate 4)	Absolute normalised fluorescence (mean)	Absolute normalised fluorescence (SD)	basal level of fluorescence output bmin	Absolute normalised fluorescence corrected by bmin	maximum level of fluorescence output bmax (mean, obtained from GraphPad Prism 7)	maximum level of fluorescence output bmax (SD, obtained from GraphPad Prism 7)	Relative normalised fluorescence (%)	Relative normalised fluorescence error (%)
		0	48.9716	10.7875	47.5059	50.2513	39.3791	19.094	39.3791	0	25628	1362	0	0.0745046
		1.90735e-05	115.063	101.01	103.093	37.9747	89.2851	34.7629		49.906			0.194732	0.135644
		7.62939e-05	1061.76	1096.35	1005.22	880.282	1010.9	94.8342		971.522			3.79086	0.370041
		0.000305176	6169.99	6400.89	6548.56	5501.73	6155.29	462.721		6115.91			23.8642	1.80553
		0.000610352	8766.17	8837.45	8986.06	8631.96	8805.41	147.518		8766.03			34.2049	0.575613
		0.0012207	11742.3	11468.7	11213.2	10801.5	11306.4	400.006		11267			43.9638	1.56082
		0.00244141	14389.2	13935.1	12883.2	12970.3	13544.5	737.814		13505.1			52.6966	2.87894
		0.00488281	15340.5	15204.6	15997.8	14298.6	15210.4	699.568		15171			59.1969	2.7297
		0.00976562	17664.2	17634	18932.7	18167.3	18099.5	606.898		18060.1			70.4703	2.3681
		0.0390625	25091.3	21969.7	24591.6	21234.6	23221.8	1905.09		23182.4			90.4573	7.43363
		0.15625	26886.3	24213.9	23360.8	22275.1	24184	1968.51		24144.7			94.212	7.68111
	benzoate
		Inducer concentration (mM)	Absolute normalised fluorescence (replicate 1)	Absolute normalised fluorescence (replicate 2)	Absolute normalised fluorescence (replicate 3)	Absolute normalised fluorescence (replicate 4)	Absolute normalised fluorescence (mean)	Absolute normalised fluorescence (SD)	basal level of fluorescence output bmin	Absolute normalised fluorescence corrected by bmin	maximum level of fluorescence output bmax (mean, obtained from GraphPad Prism 7)	maximum level of fluorescence output bmax (SD, obtained from GraphPad Prism 7)	Relative normalised fluorescence (%)	Relative normalised fluorescence error (%)
		0	499.058	590.406	509.886	672.646	567.999	80.794	567.999	0	42073	893.7	0	0.192033
		0.000610352	518.82	599.369	541.761	613.636	568.397	45.3624		0.397615			0.000945059	0.107818
		0.0012207	629.139	695.397	631.068	711.111	666.679	42.7251		98.6798			0.234544	0.10155
		0.00244141	1521.74	1384.62	1367.92	1506.09	1445.09	80.0164		877.094			2.08469	0.190185
		0.00488281	9417.99	4672.21	5900.47	6695.87	6671.64	2011.26		6103.64			14.5073	4.7804
		0.00976562	24344.5	17951.3	19987.3	15434.1	19429.3	3769.01		18861.3			44.83	8.95826
		0.0195312	28124.4	32892.8	29097.4	25417.1	28882.9	3093.66		28314.9			67.2995	7.35308
		0.0390625	33209.9	39234.3	35774.3	32104.2	35080.7	3167.17		34512.7			82.0305	7.5278
		0.078125	41746.9	40829.3	40947.1	37362.2	40221.4	1949.23		39653.4			94.249	4.63297
		0.3125	48828.4	42942.8	43412.9	38360.7	43386.2	4284.49		42818.2			101.771	10.1835
		1.25	42925.6	43312.2	44432.2	41672.8	43085.7	1138.2		42517.7			101.057	2.70529
	tartrate
		Inducer concentration (mM)	Absolute normalised fluorescence (replicate 1)	Absolute normalised fluorescence (replicate 2)	Absolute normalised fluorescence (replicate 3)	Absolute normalised fluorescence (replicate 4)	Absolute normalised fluorescence (mean)	Absolute normalised fluorescence (SD)	basal level of fluorescence output bmin	Absolute normalised fluorescence corrected by bmin	maximum level of fluorescence output bmax (mean, obtained from GraphPad Prism 7)	maximum level of fluorescence output bmax (SD, obtained from GraphPad Prism 7)	Relative normalised fluorescence (%)	Relative normalised fluorescence error (%)
		0	30.4294	11.3153	49.6618	18.3448	27.4378	16.7876	27.4378	0	10169	1366	0	0.165086
		0.1	100	11.976	110.429	24.6914	61.7742	50.6081		34.3364			0.337658	0.49767
		0.5	296.912	275.12	383.481	174.419	282.483	85.9087		255.045			2.50806	0.844809
		2.5	963.856	860.335	912.365	830.281	891.709	58.8487		864.271			8.49908	0.578707
		12.5	2420.79	2500	2097.74	2063.68	2270.55	222.02		2243.11			22.0583	2.1833
		25	3262.09	2815.96	3652.53	2696.25	3106.71	437.827		3079.27			30.281	4.30551
		50	5621.76	4975.9	4752.94	3982.2	4833.2	676.47		4805.76			47.259	6.65227
		100	6940.48	6238.32	5867.12	5943.18	6247.27	489.081		6219.84			61.1647	4.80953
		150	6832.23	6678.2	6884.15	6445.99	6710.14	196.622		6682.71			65.7165	1.93354
	sulfonatoacetate
		Inducer concentration (mM)	Absolute normalised fluorescence (replicate 1)	Absolute normalised fluorescence (replicate 2)	Absolute normalised fluorescence (replicate 3)	Absolute normalised fluorescence (replicate 4)	Absolute normalised fluorescence (mean)	Absolute normalised fluorescence (SD)	basal level of fluorescence output bmin	Absolute normalised fluorescence corrected by bmin	maximum level of fluorescence output bmax (mean, obtained from GraphPad Prism 7)	maximum level of fluorescence output bmax (SD, obtained from GraphPad Prism 7)	Relative normalised fluorescence (%)	Relative normalised fluorescence error (%)
		0	8.2878	31.3947	22.0973	23.1925	21.2431	9.58168	21.2431	0	8399	1606	0	0.114081
		0.001	16.5219	25.2255	31.3218	24.678	24.4368	6.0753		3.19369			0.0380247	0.0723336
		0.01	338.573	461.538	296.465	228.188	331.191	98.0824		309.948			3.6903	1.16779
		0.1	597.826	548.571	714.286	541.475	600.539	79.8642		579.296			6.89721	0.950878
		0.5	1930.38	1547.95	1454.77	1352.79	1571.47	252.198		1550.23			18.4573	3.00272
		2.5	3087.56	2538.8	3919.19	2023.69	2892.31	810.776		2871.07			34.1835	9.65324
		5	4688.47	3686.18	3986.11	3034.62	3848.85	686.352		3827.6			45.5721	8.17183
		10	4942.04	4451.92	4989.04	3876.81	4564.95	519.088		4543.71			54.0982	6.18036
	L-kynurenine
		Inducer concentration (mM)	Absolute normalised fluorescence (replicate 1)	Absolute normalised fluorescence (replicate 2)	Absolute normalised fluorescence (replicate 3)	Absolute normalised fluorescence (replicate 4)	Absolute normalised fluorescence (mean)	Absolute normalised fluorescence (SD)	basal level of fluorescence output bmin	Absolute normalised fluorescence corrected by bmin	maximum level of fluorescence output bmax (mean, obtained from GraphPad Prism 7)	maximum level of fluorescence output bmax (SD, obtained from GraphPad Prism 7)	Relative normalised fluorescence (%)	Relative normalised fluorescence error (%)
		0	197.721	203.735	219.841	182.361	200.915	15.4986	200.915	0	5411	91.75	0	0.286427
		0.000244	572.797	633.792	670.81	575.516	613.229	47.5935		412.314			7.61993	0.87957
		0.000488	810.355	1122.66	1212.39	951.443	1024.21	179.011		823.299			15.2153	3.30828
		0.000977	1998.65	1736.42	1897.73	1854.58	1871.84	108.607		1670.93			30.8802	2.00715
		0.001953	2164.7	2379.46	2489.88	2291.95	2331.5	137.563		2130.58			39.375	2.54229
		0.003906	3467.22	3538.23	3652.79	3278.17	3484.1	157.141		3283.19			60.6762	2.90411
		0.007813	4025.26	4249.72	4556.01	4223.64	4263.66	219.166		4062.74			75.083	4.05039
		0.015625	4997.87	4668.35	4790.33	4493.91	4737.61	211.894		4536.7			83.8422	3.91599
		0.03125	5356.33	5229.43	5390.71	4929.1	5226.39	209.982		5025.48			92.8752	3.88065
		0.125	5724.22	5356.3	5214.24	5088.16	5345.73	275.077		5144.82			95.0807	5.08367
		0.625	5894.18	5663.82	5861.35	5378.28	5699.41	237.032		5498.49			101.617	4.38055
	3-hydroxypropanoate
		Inducer concentration (mM)	Absolute normalised fluorescence (replicate 1)	Absolute normalised fluorescence (replicate 2)	Absolute normalised fluorescence (replicate 3)	Absolute normalised fluorescence (replicate 4)	Absolute normalised fluorescence (mean)	Absolute normalised fluorescence (SD)	basal level of fluorescence output bmin	Absolute normalised fluorescence corrected by bmin	maximum level of fluorescence output bmax (mean, obtained from GraphPad Prism 7)	maximum level of fluorescence output bmax (SD, obtained from GraphPad Prism 7)	Relative normalised fluorescence (%)	Relative normalised fluorescence error (%)
		0	503.843	452.865	443.815	468.75	467.318	26.4411	467.318	0	11798	418	0	0.224115
		0.000390625	1565.3	1582.94	1729.47	1534.93	1603.16	86.5107		1135.84			9.62739	0.733266
		0.00078125	2164.95	2393.72	2225.38	2194.9	2244.74	102.338		1777.42			15.0654	0.867419
		0.0015625	2897.44	3092.11	3173.47	2744.59	2976.9	193.386		2509.58			21.2712	1.63914
		0.003125	3658.95	3595.8	3730.66	3618.36	3650.95	59.2225		3183.63			26.9845	0.501971
		0.00625	4991.09	4702.8	5175.02	4749.1	4904.5	220.237		4437.18			37.6096	1.86673
		0.0125	6397.31	6253.42	6144.69	6017.86	6203.32	161.219		5736			48.6184	1.36649
		0.025	7847.53	7257.09	8282.27	7095.94	7620.71	546.72		7153.39			60.6322	4.634
		0.05	9038.46	9084.44	8767.24	8091.67	8745.45	457.777		8278.14			70.1656	3.88012
		0.1	10324.7	10536.4	10052.7	9224.6	10034.6	575.154		9567.29			81.0925	4.87501
		0.2	10721.6	10034.6	10815.3	9612.9	10296.1	573.226		9828.77			83.3088	4.85867
	L-phenylalanine
		Inducer concentration (mM)	Absolute normalised fluorescence (replicate 1)	Absolute normalised fluorescence (replicate 2)	Absolute normalised fluorescence (replicate 3)	Absolute normalised fluorescence (replicate 4)	Absolute normalised fluorescence (mean)	Absolute normalised fluorescence (SD)	basal level of fluorescence output bmin	Absolute normalised fluorescence corrected by bmin	maximum level of fluorescence output bmax (mean, obtained from GraphPad Prism 7)	maximum level of fluorescence output bmax (SD, obtained from GraphPad Prism 7)	Relative normalised fluorescence (%)	Relative normalised fluorescence error (%)
		0	312.5	272.835	262.557	301.932	287.456	23.5973	287.456	0	2578	66	0	0.915333
		0.000305	455.063	442.375	439.43	497.041	458.477	26.5891		171.021			6.63387	1.03139
		0.001221	731.707	618.557	597.372	655.556	650.798	59.056		363.342			14.0939	2.29077
		0.004883	1239.22	1060.13	1266.75	1144.13	1177.56	94.2749		890.1			34.5268	3.6569
		0.009766	1412.89	1378.81	1457.79	1445.89	1423.85	35.5282		1136.39			44.0803	1.37813
		0.019531	1657.7	1507.19	1852.05	1517.93	1633.72	160.893		1346.26			52.2212	6.24102
		0.039063	2008.6	1912.19	1840.51	1978.66	1934.99	74.7722		1647.53			63.9074	2.9004
		0.078125	2111.33	2211.37	2013.32	1882.08	2054.52	140.551		1767.07			68.5442	5.45193
		0.3125	2474.77	2461.92	2415.95	2256.1	2402.18	100.612		2114.73			82.0297	3.9027
		1.25	3275.63	2612.21	2491.21	2413.96	2698.25	393.47		2410.8			93.5143	15.2626
		5	3037.16	3093.38	2672.68	2475.78	2819.75	295.572		2532.29			98.2271	11.4652
	GABA
		Inducer concentration (mM)	Absolute normalised fluorescence (replicate 1)	Absolute normalised fluorescence (replicate 2)	Absolute normalised fluorescence (replicate 3)	Absolute normalised fluorescence (replicate 4)	Absolute normalised fluorescence (mean)	Absolute normalised fluorescence (SD)	basal level of fluorescence output bmin	Absolute normalised fluorescence corrected by bmin	maximum level of fluorescence output bmax (mean, obtained from GraphPad Prism 7)	maximum level of fluorescence output bmax (SD, obtained from GraphPad Prism 7)	Relative normalised fluorescence (%)	Relative normalised fluorescence error (%)
		0	70.5882	33.2779	105.82	58.382	67.017	30.1735	67.017	0	4485.13		0	0.672746
		0.039063	76.4007	63.8978	123.34	89.3655	88.2509	25.5993		21.2339			0.473428	0.570759
		0.15625	128.928	109.034	190.678	197.368	156.502	44.1647		89.4852			1.99515	0.984692
		0.625	372.208	284.36	446.429	379.62	370.654	66.5112		303.637			6.76987	1.48293
		2.5	713.693	559.552	784.708	689.311	686.816	93.9991		619.799			13.819	2.0958
		10	976.594	932.806	1003.68	1165.83	1019.73	101.684		952.711			21.2416	2.26714
		25	1384.98	1324.01	1536.2	1322.16	1391.84	100.571		1324.82			29.5381	2.24233
		50	1733.97	2084.62	2083.74	1881.57	1945.97	170.585		1878.96			41.8931	3.80336
		100	2715.63	2723.85	3031.58	2588.97	2765.01	188.134		2697.99			60.1541	4.19461
		250	3923.21	5022.73	4921.87	4340.77	4552.14	515.879		4485.13			100	11.502
											bmax was set to the absolute normalised fluorescence corrected by bmin of the highest GABA concentration tested
	L-tyrosine
		Inducer concentration (mM)	Absolute normalised fluorescence (replicate 1)	Absolute normalised fluorescence (replicate 2)	Absolute normalised fluorescence (replicate 3)	Absolute normalised fluorescence (replicate 4)	Absolute normalised fluorescence (mean)	Absolute normalised fluorescence (SD)	basal level of fluorescence output bmin	Absolute normalised fluorescence corrected by bmin	maximum level of fluorescence output bmax (mean, obtained from GraphPad Prism 7)	maximum level of fluorescence output bmax (SD, obtained from GraphPad Prism 7)	Relative normalised fluorescence (%)	Relative normalised fluorescence error (%)
		0	363.636	423.634	481.786	448.113	429.293	49.8416	429.293	0	16431	984.5	0	0.303339
		0.000305	1004.51	885.529	1070.11	1094.71	1013.72	93.5541		584.424			3.55684	0.569376
		0.00061	2523.15	2461.72	2551.81	2356.39	2473.27	86.509		2043.98			12.4397	0.526499
		0.001221	3791.21	3662.92	3919.41	4136.55	3877.52	201.95		3448.23			20.9861	1.22908
		0.002441	5611.76	5414.09	5105.88	5037.04	5292.19	268.826		4862.9			29.5959	1.63609
		0.004883	6334.79	5788.38	6579.93	5836.14	6134.81	386.151		5705.52			34.7241	2.35014
		0.009766	8531.14	7918.05	8229.66	7446.81	8031.42	463.193		7602.12			46.267	2.81902
		0.019531	10404.1	10692.4	11841.1	10759.3	10924.2	630.345		10494.9			63.8728	3.83631
		0.039063	12444	13054.3	12780.3	12214.1	12623.2	369.684		12193.9			74.2127	2.24992
		0.078125	14499	14695.6	13650.3	13459.4	14076.1	612.158		13646.8			83.055	3.72563
		0.15625	14855	15667.9	14577.5	13432.3	14633.2	924.662		14203.9			86.4457	5.62754
	cyclohexanecarboxylate
		Inducer concentration (mM)	Absolute normalised fluorescence (replicate 1)	Absolute normalised fluorescence (replicate 2)	Absolute normalised fluorescence (replicate 3)	Absolute normalised fluorescence (replicate 4)	Absolute normalised fluorescence (mean)	Absolute normalised fluorescence (SD)	basal level of fluorescence output bmin	Absolute normalised fluorescence corrected by bmin	maximum level of fluorescence output bmax (mean, obtained from GraphPad Prism 7)	maximum level of fluorescence output bmax (SD, obtained from GraphPad Prism 7)	Relative normalised fluorescence (%)	Relative normalised fluorescence error (%)
		0	10.4868	4.9741	2.66	25.6327	10.9384	10.3317	10.9384	0	125.2	12.3	0	8.25215
		0.004883	17.1233	30.7377	17.8891	10.2354	18.9964	8.55079		8.05797			6.43608	6.8297
		0.009766	17.6367	0	9.51475	33.67	15.2054	14.2647		4.26696			3.40811	11.3935
		0.019531	80.0915	65.3595	49.0196	9.13242	50.9008	30.6011		39.9624			31.9188	24.4418
		0.039063	88.6525	111.111	71.1744	59.4648	82.6007	22.4744		71.6623			57.2383	17.9508
		0.078125	98.4781	88.9328	99.3377	80.4598	91.8021	8.91134		80.8637			64.5876	7.11768
		0.15625	129.741	100.784	89.1972	111.317	107.76	17.2147		96.8213			77.3333	13.7498
		0.3125	124.777	152.33	94.8767	70.0701	110.513	35.7409		99.575			79.5328	28.547
		1.25	191.431	124.046	128.968	134.159	144.651	31.4589		133.713			106.799	25.1269
	3,4-dihydroxybenzoate
		Inducer concentration (mM)	Absolute normalised fluorescence (replicate 1)	Absolute normalised fluorescence (replicate 2)	Absolute normalised fluorescence (replicate 3)	Absolute normalised fluorescence (replicate 4)	Absolute normalised fluorescence (mean)	Absolute normalised fluorescence (SD)	basal level of fluorescence output bmin	Absolute normalised fluorescence corrected by bmin	maximum level of fluorescence output bmax (mean, obtained from GraphPad Prism 7)	maximum level of fluorescence output bmax (SD, obtained from GraphPad Prism 7)	Relative normalised fluorescence (%)	Relative normalised fluorescence error (%)
		0	234.568	411.311	262.172	165.816	268.467	103.49	268.467	0	20730	293.3	0	0.499227
		0.000305	1016.71	827.068	855.683	843.829	885.823	88.0461		617.356			2.97808	0.424728
		0.00061	1743.59	1677.76	1643.13	1498.74	1640.81	103.47		1372.34			6.62007	0.499133
		0.001221	3061.22	2862.41	2751.94	3093.22	2942.2	162.83		2673.73			12.8979	0.785478
		0.002441	4473.36	4893.62	4829.93	4864.87	4765.44	196.457		4496.98			21.6931	0.947694
		0.004883	8575.46	7672.87	8082.39	7144.7	7868.85	607.642		7600.39			36.6637	2.93122
		0.009766	11377.1	11553.8	11891.2	11454.5	11569.1	226.528		11300.7			54.5136	1.09275
		0.019531	14443	14260	15066.8	14095.6	14466.4	424.726		14197.9			68.4896	2.04885
		0.039063	17302.2	17500	17302	16066	17042.6	657.69		16774.1			80.917	3.17265
		0.078125	19423.3	18244.9	18037.7	18437.1	18535.8	613.762		18267.3			88.1202	2.96074
		0.15625	20246.4	21223.9	20415	18909.1	20198.6	959.728		19930.1			96.1415	4.62966
	acetoin
		Inducer concentration (mM)	Absolute normalised fluorescence (replicate 1)	Absolute normalised fluorescence (replicate 2)	Absolute normalised fluorescence (replicate 3)	Absolute normalised fluorescence (replicate 4)	Absolute normalised fluorescence (mean)	Absolute normalised fluorescence (SD)	basal level of fluorescence output bmin	Absolute normalised fluorescence corrected by bmin	maximum level of fluorescence output bmax (mean, obtained from GraphPad Prism 7)	maximum level of fluorescence output bmax (SD, obtained from GraphPad Prism 7)	Relative normalised fluorescence (%)	Relative normalised fluorescence error (%)
		0	426.136	439.239	500.695	579.03	486.275	69.8581	486.275	0	5399	86.98	0	1.29391
		0.000305	926.217	1036.27	879.765	1142.35	996.152	117.504		509.877			9.44391	2.1764
		0.00061	1927.51	1979.35	2063.49	2106.23	2019.14	80.6855		1532.87			28.3917	1.49445
		0.001221	2844.44	3042.17	3569.13	3668.03	3280.94	400.181		2794.67			51.7627	7.41214
		0.002441	4482.76	4200.63	4684.38	4278.85	4411.65	217.262		3925.38			72.7057	4.02411
		0.004883	5313.59	4722.22	5082.46	4942.15	5015.1	248.148		4528.83			83.8827	4.59618
		0.009766	5636.36	5119.4	6158.09	5256.8	5542.66	464.9		5056.39			93.6542	8.61085
		0.019531	5408.9	5627.91	6109.37	5390.28	5634.11	334.708		5147.84			95.348	6.19945
		0.039063	5258.02	5780.45	6534.48	5833.33	5851.57	524.106		5365.3			99.3757	9.70747
		0.078125	5555.56	5845.18	7079.11	5814.29	6073.53	682.845		5587.26			103.487	12.6476

## Sheet: Figure 6a
Figure 6a
	Absolute normalised fluorescence values (in arbitrary units) of C. necator H16 carrying the various transcription factor-based inducible gene expression system-reporter constructs.
	Fluorescence output was determined in the absence of inducer and 6 h after extracellular supplementation with the various effectors. C. necator was grown in minimal medium.
		C. necator pEH010							C. necator pEH042							C. necator pEH083							C. necator pEH148							C. necator pEH161							C. necator pEH147							C. necator pEH154
	inducer	replicate 1	replicate 2	replicate 3	replicate 4	mean			replicate 1	replicate 2	replicate 3	replicate 4	mean			replicate 1	replicate 2	replicate 3	replicate 4	mean			replicate 1	replicate 2	replicate 3	replicate 4	mean			replicate 1	replicate 2	replicate 3	replicate 4	mean			replicate 1	replicate 2	replicate 3	replicate 4	mean			replicate 1	replicate 2	replicate 3	replicate 4	mean
	β-alanine	29202	27588.4	25879.1	18352.3	25255.5			2091.94	1701.07	1698.83	483.073	1493.73			438.41	962.371	939.108	1213.56	888.363			8176.78	5600.97	6463.36	6027.97	6567.27			12083.3	11230	7182.35	6805.39	9325.27			2.80638e+06	2.39208e+06	2.20695e+06	2.41713e+06	2.45564e+06			34113.2	33615.2	25432	23858.8	29254.8
	glycine	23778.8	13496.7	13367.3	20605.4	17812.1			1810.02	257.715	3978.05	2348.33	2098.53			202.441	2083.96	2091.25	1437.28	1453.73			12442.8	12319.3	7527.59	12048.2	11084.5			16919.9	12668.2	17091.4	12373	14763.1			81587.7	90068.8	65439.4	75002.3	78024.6			50934.6	44791.3	37948.4	31222	41224
	L-alanine	19030.2	14321.5	14845.2	12062.9	15065			2234.96	194.006	2424.66	0	1213.41			693.927	678.616	0	0	343.136			5091.82	6348.68	4572.91	6374.9	5597.08			10714.7	6599.14	5099.89	9332.37	7936.53			93625.6	74615.2	86940	80086.7	83816.9			33141.5	30915.6	26418.9	30126	30150.5
	3-aminobutanoate	19664.4	21168.7	16346.7	13125	17576.2			685.422	589.181	3698.01	0	1243.15			1453.17	1386.91	1083.9	1110.63	1258.65			6871.29	10133.8	14526.9	8963.4	10123.8			19619.9	13338.5	16032.7	12685.7	15419.2			1.54193e+06	1.41909e+06	1.49932e+06	1.36427e+06	1.45615e+06			54150.9	47275.9	43128.7	50099.4	48663.7
	propanoate	26929.6	20234	21515.9	26068.8	23687.1			1477.92	0	260.608	2638.92	1094.36			0	193.172	0	486.236	169.852			8702.91	6044.74	5110.53	7499.51	6839.42			6337.64	9262.03	9262.32	5658.53	7630.13			51304.8	37595.9	37662.9	44332	42723.9			36520.5	22910.5	33361	21730.6	28630.6
	butanoate	14579	19858.9	19343.6	16894.2	17668.9			817.899	758.985	1950.34	723.269	1062.62			0	425.028	415.896	0	210.231			6245.5	6504.74	5511.88	6238.51	6125.16			27294.6	29817.3	36077.3	30587.6	30944.2			72089.1	59834.3	65433.3	68715.1	66518			34326.2	29579.7	25830.2	29537	29818.3
	phenylacetate	9316.9	9745.92	10970.9	11424.8	10364.6			882.985	1236.12	1602.84	2946.42	1667.09			0	1087.7	1525.14	2536.59	1287.36			4670.96	11714.5	6467.68	7242.6	7523.95			10645.5	6731.14	9686.44	3378.93	7610.5			85801.6	96316.2	98765.9	81869	90688.2			41441.2	36092.5	28506.1	22715.9	32188.9
	GABA	18440.1	14464.9	18499.7	18880.3	17571.3			274.261	0	2082.58	2570.5	1231.83			204.62	195.152	1457.33	791.724	662.207			7897.44	9259.67	9774.64	7306	8559.44			12123.7	11422.7	8128.62	9237.96	10228.2			95211.1	92637.5	92048.1	92760.3	93164.3			50185.9	32832.4	45209.4	40857.2	42271.2
	2,3-diaminopropanoate	30181.5	25313.7	31674.9	22475	27411.3			2460.74	1290.97	2108.06	2507.37	2091.79			0	0	0	0	0			14689.5	13484	11811.4	16032.2	14004.3			13864.5	10444.1	18837.3	9297.65	13110.9			115183	97585.9	101366	103066	104300			50834.9	34560.5	35171.1	41118.7	40421.3
	3-amino-2-hydroxypropanoate	14591.1	15534.8	24803.9	19718	18662			3781.66	3093.49	0	3065.5	2485.16			0	222.723	936.905	2586.99	936.655			10526.9	5562	11404.5	10566.3	9514.93			15126.1	14404.8	15074.4	11249.2	13963.6			873665	830320	889542	909148	875669			37040.1	33287.9	43474.8	33902.3	36926.3
	phenylglyoxylate	17080.4	14030.6	17720.8	13838.9	15667.7			2769.6	1668.92	1685.3	0	1530.95			0	862.625	0	0	215.656			1.42798e+06	1.28875e+06	1.31892e+06	1.2979e+06	1.33339e+06			11662.8	15606.7	9308.9	10373.3	11737.9			59656.7	47381.6	59912.3	51741.2	54672.9			22668.2	21945.7	19519.1	27474.1	22901.8
	α-phenylglycine	39463.9	32794.5	39516.2	37464.8	37309.9			1493.93	2069.77	4390.95	6063.85	3504.62			1879.11	0	744.446	544.081	791.909			10110.9	14284.1	10582.8	12744	11930.4			21071.9	16364.4	20967	15081.7	18371.2			102035	132679	141519	60026.5	109065			45427.8	37344.9	38090.3	71545.9	48102.2
	glyoxylate	17687.3	16041.1	15601.4	13603.9	15733.4			2448.46	4283.15	1232.54	1246.48	2302.66			0	0	2242.09	1427.08	917.291			8551.27	6925.61	8196.96	7288.04	7740.47			20572.5	12447.2	15882.3	17982.1	16721			91690.4	91090	87864.4	98276.5	92230.3			36218.9	35438.7	45457.2	38170	38821.2
	D,L-mandelate	18728	24458.2	20185.8	23910.2	21820.6			622.459	2336.27	1138.57	294.212	1097.88			0	0	217.012	578.798	198.953			26578.5	16717.7	26469.2	24519.7	23571.3			15977.4	12598.7	18237.3	13788.5	15150.5			85895.2	91292.8	97272.2	115051	97377.8			46347.3	29497.5	42754.9	43097.9	40424.4
	N-benzoylglycine	14125.2	11356.3	17043.4	14312.8	14209.4			2796.49	1126.9	2500.06	2437.17	2215.15			0	1251.06	0	0	312.764			1.69516e+06	1.64484e+06	1.7165e+06	1.69403e+06	1.68763e+06			8670.57	10866.9	10569.3	6475.67	9145.62			58647.4	61537.8	61166.5	68077.1	62357.2			30085.2	28472.8	26441.5	28191.8	28297.8
	cyclohexane-1-carboxylate	14115.6	9325.04	11678.8	15569.4	12672.2			314.055	0	0	1601.17	478.806			2914.42	1976.87	4111.89	2522.94	2881.53			8.55985e+06	8.33387e+06	8.46672e+06	9.54431e+06	8.72619e+06			9216.49	7846.16	6647.31	13377	9271.74			78322.4	72818.3	79451.1	91499.4	80522.8			43571.7	31540.3	53808.9	47373.4	44073.6
	cyclohexene-1-carboxylate	12276.1	8984.99	10942.4	16090.7	12073.6			2785.68	286.456	-632.385	-148.689	572.765			1369.69	0	1329.91	1364.9	1016.13			1.16435e+07	1.17266e+07	1.19666e+07	1.38789e+07	1.23039e+07			11676	14993.8	17087.2	10972.8	13682.5			113080	96739.3	111251	131759	113207			41471.2	49898	39963.3	47151.4	44621
	shikimate	36386.9	39432	46685.7	36900.7	39851.3			573.074	2587.24	648.518	995.854	1201.17			0	0	773.497	1358.07	532.891			7511.38	13840.3	10575	7115.6	9760.58			74548.7	75546.9	79186.4	84547.1	78457.3			86588	85578.9	107833	98401.7	94600.3			30373.2	37743	31097.4	40154.2	34841.9
	cyclopentane-1-carboxylate	19876.2	16425.2	19161.3	24616	20019.7			0	0	1479.72	2424.86	976.145			3672.15	2287.99	2937.33	1819.99	2679.37			27283.8	34147.8	33888.3	38027.7	33336.9			17583.5	11086	11477.6	-314.565	9958.14			155345	169083	146484	184777	163922			48700.2	32652.4	57276.1	57112.7	48935.4
	xanthine	24853.3	21200.9	22521.6	22948.5	22881.1			2278.57	1940.36	1523.05	2192.2	1983.54			3239.51	961.017	1303.5	0	1376.01			9966.77	7551.75	9831.71	8885.38	9058.9			8684.76	6979.37	10967.1	11709.1	9585.09			128564	104750	114134	128306	118939			1.60622e+06	1.57946e+06	1.71753e+06	1.71102e+06	1.65356e+06
	hipoxanthine	26390.6	21536.4	25447.9	20016.5	23347.9			1668.31	2272.63	4378.75	545.209	2216.22			464.664	1282.23	3052.33	954.416	1438.41			6762.66	6708.82	9378.15	10588.5	8359.52			13526.1	8244.5	8219.72	9638.69	9907.25			108306	115061	116101	118296	114441			2.57586e+06	2.77269e+06	2.68236e+06	2.8561e+06	2.72175e+06
	cumate	30710.9	29540.6	33882.1	46102.9	35059.1			5040.61	5684.17	5564.84	4075.94	5091.39			1532.84	1005.67	2407.64	1466.79	1603.24			8.03665e+06	7.88238e+06	7.75696e+06	7.91702e+06	7.89825e+06			19159.2	19491.6	24401.8	15466.3	19629.7			147700	129481	158885	133998	142516			64427.8	60510.2	53984.1	81043.2	64991.3
	caffeine	23121.4	25761.4	15810.4	21510.1	21550.8			7535.92	1125.81	2518.64	2754.81	3483.79			2582.56	2718.06	244.996	254.022	1449.91			15898.9	15126.9	10628.5	10704.3	13089.6			17236.8	15468.3	10481.9	17264.2	15112.8			112740	98537.1	94326.7	101029	101658			52745.6	51973.1	40989	43722.2	47357.5
	theobromine	24043.2	25718.1	18616.6	22708.2	22771.5			3761.02	2735.61	1873.17	729.782	2274.9			616.248	977.533	3529.24	0	1280.76			6234.93	11226.1	12035.5	12944.5	10610.2			12064.2	8918.84	15142.9	17606.2	13433			118608	122368	107514	99069.6	111890			58329.3	45228.8	39360.9	54243.8	49290.7
	uracil	34974.7	24443.9	20730.5	25315.1	26366.1			2206.72	2600.44	2951.72	2380.13	2534.75			0	542.58	861.182	891.481	573.811			9069.52	10572.2	9066.5	7196.91	8976.29			9137.28	17092.9	11804.1	11970.8	12501.3			114338	107459	107985	117177	111740			62569.5	55383.4	57650.1	53903.5	57376.6
	L-phenylalanine	12710	11281.8	14197.4	17016.1	13801.3			1697.09	1420.91	1430.53	1073.44	1405.49			855.862	843.166	852.463	520.966	768.114			4068.42	1491.08	2069.57	8231.9	3965.24			5044.59	3198.81	5180.82	17871.9	7824.02			51606.4	44740	48768	92960.4	59518.7			13555.2	14052.8	9164.28	42394.9	19791.8
	L-tyrosine	19553.4	15688	15172.5	12573.9	15747			176.372	2667.55	927.76	2244.14	1503.96			892.018	2040.91	2782.98	3682.24	2349.54			4138.56	2810.76	5638.15	5903.17	4622.66			29565.1	24206.2	22162.5	22799.7	24683.4			66565.2	50160.4	53711	66895.7	59333.1			17723.9	15292.4	20381	26078.9	19869
	tartrate	23224.1	12864.2	22763.4	18547.7	19349.9			2839.35	3841.01	1729.99	1395.11	2451.36			98055.2	112479	102766	105056	104589			13461.5	8802.36	7407.57	11696.6	10342			23542.8	12017.1	13660.9	12328	15387.2			100838	79380.8	76808.9	85550.6	85644.6			39494.4	39455.2	29619.2	30040.4	34652.3
	hydroxypropanedioate	23510.5	22182	20854.5	21767.4	22078.6			2749.87	628.246	1414.18	1752.8	1636.27			1442.73	2607.34	218.248	1140.4	1352.18			10259.5	6724.18	16066.9	9852.02	10725.7			12884.6	15042.4	15483.7	9525.85	13234.1			104373	87624.8	82789.6	87471	90564.7			41567.7	36367.4	37893.2	38257.5	38521.4
	L-α-hydroxyglutarate	18771.8	25556.4	21061.3	15409.2	20199.7			5366.27	2739.11	1372.48	3291.79	3192.41			1107.86	0	798.733	506.411	603.25			16715.3	9713.53	7564.56	8240.48	10558.5			16949	11211.1	15147.5	11688.5	13749			97504.2	75214.3	91725.9	64154.7	82149.8			43920.7	44325.9	29274.4	41863.2	39846.1
	L-malate	25058.4	26584.5	20146.1	21723.2	23378			3570.75	2273.46	3956.53	1803.63	2901.09			2908.1	2514.33	2609.33	974.613	2251.59			8658.12	8613.58	11024.8	8305.45	9150.5			19433.3	15294.8	18157.2	20895.6	18445.2			111227	90177.6	94127	75402	92733.4			56338.5	54316.3	55056.6	59156	56216.8
	succinate	18238.4	14241.3	18202.5	19896.1	17644.5			1497.06	4947.42	1768.26	3180.68	2848.35			2058.88	700.159	704.846	2232.53	1424.1			8181.15	6935.03	6587.6	6429.59	7033.34			13910.1	13547.7	10167.5	12528	12538.3			98829.8	78594.5	76787.1	81071.6	83820.8			53359.3	52006.7	44399.9	41406.8	47793.2
	L-aspartate	22143.8	16910.2	22229.3	12893.3	18544.1			1847.18	2791.14	1892.83	4086.29	2654.36			0	0	467.306	0	116.826			8317.54	6424.99	5885.01	8238.81	7216.59			11420.4	15271.2	12732.2	13593.6	13254.3			104602	85241.2	97746.2	101195	97196.1			43066.8	36655.7	44384.6	32708.3	39203.8
	oxaloacetate	22875.3	23680	20151.4	21202.1	21977.2			6008.95	2197.43	1902.81	236.728	2586.48			0	477.147	0	1616.07	523.305			8974.42	5455.3	7742.9	7339.2	7377.95			17331.4	13009.1	9485.5	13769.6	13398.9			95062.2	90034.9	95824.4	102786	95926.9			33558.9	34051.6	41666.3	46001.4	38819.5
	L-lactate	20866.5	18188.2	24090.5	22212.7	21339.5			0	2508.98	1064.3	3207.23	1695.13			691.998	433.517	684.688	2000.66	952.716			3921.79	7574.85	9332.51	6787.44	6904.15			12790.8	12681.4	9911.7	18446.7	13457.6			72194.5	73515.2	75234.7	74157.8	73775.5			29747.8	31619.9	36415.7	36436.4	33555
	D-lactate	18299.7	16618.5	15472.3	24083.2	18618.4			194.349	1808.8	1021.92	1350.29	1093.84			1235.84	1743.9	447.3	454.34	970.345			7568.8	5317.62	7037	6160.64	6521.01			11287.4	11072.1	11455.5	13280.3	11773.8			78740.2	66485.7	75403.8	83949.1	76144.7			29870.6	25975.6	28304.9	22934.4	26771.4
	4-oxopentanoate	13350.1	13542.7	15075.1	15280.3	14312.1			0	0	571.843	260.379	208.055			1675.2	1367.28	1950.78	2256.04	1812.33			6063.42	5297.21	7619.71	7914.14	6723.62			5602.97	13260.2	5732.99	6950.84	7886.74			45806.6	36881.7	46309.8	44906.1	43476			24159.6	30555.3	22996.2	29738.3	26862.4
	fumarate	20948.7	22912.9	21890.4	26659.3	23102.8			0	0	3765.5	0	941.376			1989.29	181.957	952.15	2556.34	1419.93			29062.5	24523.5	22753.7	30323.3	26665.8			17646.5	13746.9	13213.6	18889.5	15874.1			107209	77530.8	110575	102912	99556.6			62023.3	54244.6	52470.5	47038.9	53944.3
	sulfonatoacetate	16086.7	19346.6	24013.6	21609.8	20264.2			645.318	0	0	1026.6	417.979			1447.19	829.061	521.524	2752.58	1387.59			7119.45	7159.89	11045.7	11701.3	9256.58			6380.53	14213.6	10768.1	10387.8	10437.5			84158.2	72927.1	79160.6	83602.1	79962			37450.2	36174.5	35031.4	31475.4	35032.9
	taurine	14754.9	18061.2	23959.2	17089.7	18466.2			1613.24	3186.43	2234.35	1203.15	2059.29			204.506	1291.2	478.259	745.487	679.862			9296.93	5618.03	11014.9	6155.17	8021.26			160061	195499	12350.5	12362.1	95068.2			100742	92845.8	138378	111546	110878			41070.3	28768.9	37000.6	29433.9	34068.4
	isethionate	16944.7	17964	24237.3	19571.9	19679.5			1367.77	960.207	3470.62	2323.76	2030.59			4514.51	1904.42	2180.15	4123.41	3180.62			5486.41	10309.8	5535.62	11415.3	8186.79			109081	271501	13196.4	341436	183804			72216.4	75605.5	84482.1	82620.1	78731			37295.3	36231.7	30686.1	23472.7	31921.5
	3,4-dihydroxybenzoate	18089.1	22581	19834	21118.2	20405.6			634.044	2778.44	3212.82	1297.44	1980.69			217.751	0	217.286	1386.42	455.364			8675.86	7832.55	5357.72	7302.92	7292.27			3.17191e+06	3.01113e+06	2.09686e+06	2.01486e+06	2.57369e+06			77489	54468.2	58035.3	44529.7	58630.6			37963.1	31202.8	37552	26149.9	33217
	catechol	33537.1	21279.9	24953.4	34700.2	28617.7			4777.38	12170.5	5467.01	5705.5	7030.09			381.37	1925.03	2961.17	5844.31	2777.97			805598	706048	805928	793345	777730			34326.1	36701.2	35575.5	33319.7	34980.7			37879.1	40863.7	34679	62361.5	43945.8			45466.5	37366.3	47786.8	54233.1	46213.2
	resorcinol	16282.3	15888.5	19400.6	23170.5	18685.5			3515.18	4680.7	2530.99	3409.32	3534.05			1637.99	3220.96	2260	2564.22	2420.79			13124	14841.7	5942.79	12039.5	11487			11629.4	12919.5	8827.34	14072.7	11862.2			41322.4	47009.2	48615.2	75309.9	53064.2			34486.9	37451.5	48467.1	37314.6	39430
	hydroquinone	46739.5	48943.4	43171.1	65184.3	51009.5			12448.4	5418.54	5032.9	7805.37	7676.31			1092.73	1462.16	293.998	4573.4	1855.57			17388.2	12655.6	12360.1	14904.1	14327			22564.7	20296.1	16516.4	22685.8	20515.8			76984.7	89504	99567.7	89648.5	88926.2			54058.9	48470.7	56721.2	54495	53436.4
	phenol	9046.71	14927.3	15107.6	16731.2	13953.2			2263.54	258.502	2067.63	2522.79	1778.11			907.012	0	1148.11	2776.15	1207.82			8753.35	7443.06	6119.49	10852.7	8292.14			13369.9	12921.8	9327.9	13931.1	12387.7			59666.6	48300.7	49964.3	66290.1	56055.4			30214.4	27422.2	21392.4	38791.3	29455.1
	L-glutamine	22276.7	18807	15684.5	17997.9	18691.5			1220.16	1367.85	898.258	1750.82	1309.27			0	1338.42	1557.21	1790.5	1171.53			6617.47	6109.42	5431.74	6967.44	6281.52			14407.5	8757.3	7787.3	12693.7	10911.4			79750.8	73984	78498.9	76037.4	77067.8			34328.2	32661.1	24884.9	33307.6	31295.4
	dopamine	27094.8	23208.2	26926	19090.2	24079.8			3409.35	2741.28	0	2846.36	2249.25			4305.28	2224.18	0	1780.04	2077.38			20397.8	10209.7	7837.91	7780.91	11556.6			25251.8	17983.5	24523.3	27339.8	23774.6			118687	83210.6	83721.1	79700.1	91329.7			48227	44940.3	40097.7	36742.9	42502
	formate	27875.1	18199.8	21668.4	21978.5	22430.5			2186.87	2291.85	1283.71	1225.29	1746.93			2831.83	798.369	0	0	907.55			15374.3	11137.8	9025.33	7939.46	10869.2			15407.5	7256.65	14591.9	16953.6	13552.4			123595	66485.2	102183	82521.1	93696.2			36921.2	35390.7	32055.6	41402	36442.4
	salicylate	23621.9	26489.7	20768.4	27536.2	24604.1			7.00584e+06	5.85115e+06	6.09405e+06	5.25967e+06	6.05268e+06			222.761	0	0	897.343	280.026			161255	150657	135644	136315	145968			3622.71	7331	2897.66	4757.49	4652.21			90366.9	63997.1	73221.9	79217.6	76700.9			41683.1	31246.9	35650.2	41641.5	37555.4
	cis,cis-muconate	28203.7	21264.7	22718.6	20344.7	23132.9			3843.44	612.891	2127.37	3191.43	2443.78			1445.67	200.199	514.266	798.155	739.573			10893.8	6663.36	10584.8	8554.16	9174.03			17307.1	7510.97	15988.8	16420.7	14306.9			103072	80530.7	94102.4	89633.7	91834.7			43029.5	39163.6	37156.9	39576.8	39731.7
	4-hydroxybenzoate	30947.5	21353.6	28358.5	29540.9	27550.1			14444.1	10978.7	11538.8	6045.32	10751.7			2955.57	846.25	1202.4	1155.5	1539.93			10528.8	7860.41	7042.02	12250.1	9420.32			6.00472e+06	5.32635e+06	5.29885e+06	5.12719e+06	5.43928e+06			63023.2	73214.8	66411.4	76873.8	69880.8			33315.6	35177.2	43760.9	43588	38960.4
	2,6-dihydroxybenzoate	33565.2	24397	25250.8	21203.2	26104.1			588763	447660	499651	475565	502910			0	525.567	0	200.392	181.49			8595.37	11186.3	15446.3	16010	12809.5			19871.8	9729.07	20817.3	12813.9	15808			122140	91366.5	92297.2	84173.2	97494.2			60450.5	57161.8	55057	52822.7	56373
	benzoate	22301.9	13759.2	15527.2	11292.5	15720.2			8270.93	5592.71	4651.89	4811.57	5831.77			0	0	464.927	0	116.232			8.33294e+06	7.78193e+06	7.83676e+06	7.67477e+06	7.9066e+06			16467.1	16481.3	12076.5	14197.4	14805.6			80368.6	55725.6	59987.4	69330.6	66353.1			39252.9	34051.7	30660.4	32409.2	34093.6
	3-hydroxypropanoate	2.10728e+06	1.77535e+06	1.74657e+06	1.73753e+06	1.84168e+06			2563.13	1485.01	1202.39	1822.21	1768.18			0	0	0	997.265	249.316			9840.07	5447.39	6931.84	7768.68	7497			8621.26	10363.5	9080.13	7691.34	8939.06			222548	164842	158547	164615	177638			37203.3	23372	30329.2	31103.1	30501.9
	L-tryptophan	25203.5	21970.6	19498.5	17153.4	20956.5			2650.19	248.963	949.28	1285.71	1283.54			476.338	0	0	743.799	305.034			7915.67	7644.11	9042	7407.54	8002.33			7686.31	10244.5	14013.1	10244.3	10547.1			91842.7	71634	76229.8	78476.1	79545.6			28704.7	30680.3	36818.8	27841.4	31011.3
	L-kynurenine	18092.5	17132.2	19208.3	20394.7	18706.9			1090.49	823.863	1101.34	2381.32	1349.25			170.044	0	967.368	0	284.353			4128.12	7797.23	10732.4	6732.62	7347.6			11748.3	8045.2	12790.1	12088.7	11168.1			94681.6	108710	88189.6	112783	101091			32955.1	33240	40431.3	30385.2	34252.9
	nicotinate	20969.4	21723.5	17160.7	25939.7	21448.3			2540.56	1697.81	1986.41	1390.93	1903.93			0	435.08	170.338	0	151.355			157152	163193	167455	167618	163854			10523.9	14426.2	17762.4	9585.33	13074.5			73312.1	79384	70216.3	68779.9	72923			40802.7	43674.4	38962.3	49336.7	43194
	kynurenate	14930	12923.8	12715.6	16094.7	14166			750.813	1125.17	821.101	2938.25	1408.83			0	0	1256.92	0	314.23			6130.27	3432.68	6190.73	6473.75	5556.86			14357.8	17643.5	18711.3	19453.5	17541.5			57553.7	61308.5	50146.1	59223.8	57058			24179.5	23277.6	32197.3	26601.2	26563.9
	L-arabinose	19087.4	22945.6	18617.3	24815.6	21366.5			561.984	0	634.959	610.682	451.906			0	0	0	808.335	202.084			8732.73	7099.15	8631.9	9195.68	8414.87			10113.1	10002.1	14331.9	16286.7	12683.4			82838.1	82858.8	98515.4	88270.6	88120.7			31466.8	42598.3	41894	37903.3	38465.6
	L-rhamnose	22016.5	21520.9	24516.2	23020.6	22768.5			1616.65	3568.49	4069.77	1715.2	2742.53			1086.51	1064.67	2328.13	503.373	1245.67			9721.07	12309.5	8452.18	12390.9	10718.4			15827	12207.2	13606.5	11706.7	13336.8			75494.5	74820.6	79897.6	97753.7	81991.6			38320.9	43622.6	40303.2	47789.2	42509
	acrylate	2.1271e+06	2.02433e+06	2.10773e+06	2.03599e+06	2.07379e+06			971.716	626.487	0	5080.69	1669.72			549.401	200.502	0	1469.18	554.771			10739.9	10641.5	9831.34	8557.23	9942.51			11221.5	8479.64	13626.5	7443.85	10192.9			1.70688e+06	1.65372e+06	1.78345e+06	1.66296e+06	1.70175e+06			37490	39864.2	39227.5	37691.6	38568.3
	itaconate	15438.6	18545.6	22082.6	17998.2	18516.2			584.663	2202.78	2333.78	1836.41	1739.41			0	703.519	1604.1	0	576.905			7001.05	6833.06	4851.85	7933.13	6654.77			12858.4	13793.6	14924.7	11129.4	13176.5			75631.3	79544	79354.4	96255.1	82696.2			29963.6	35675.5	44109.4	37344.7	36773.3
	acetoin	17571.2	14837.8	12403.3	14176.2	14747.1			1219.97	0	903.383	2711.03	1208.6			1475.06	0	436.258	951.04	715.589			6717.13	5402.67	4993.43	7075.31	6047.14			9354.54	9775.11	10839.2	11418.3	10346.8			63167.6	77868.3	88983.3	77096.3	76778.8			34277.1	31614.9	27702.5	29736.2	30832.7
	glucarate	21796.1	21794.7	23503.1	21431	22131.2			4618.88	1395.07	1805.22	2878.22	2674.35			194.455	0	0	1970.2	541.165			11730.3	9910.78	10783.2	8554.36	10244.7			12326.1	14176	12952.6	19631.3	14771.5			84341.5	89408.3	93447.4	93368.2	90141.3			40224.6	48323.1	47493.9	45110.8	45288.1
	D-mannitol	19696.6	19704.9	20393.8	17977.5	19443.2			1119.35	694.6	1890.73	6261.04	2491.43			200.945	492.342	0	2553.9	811.797			11545.9	9478.55	6051.74	13622	10174.5			13674.9	17190.7	18197.3	15219.7	16070.6			79935.2	80449.9	81855.8	93381.9	83905.7			37880.5	26107.9	40078.6	46873.3	37735.1
	tricarballylate	11373.3	16879.1	16160.4	17184.1	15399.2			2921.93	0	242.839	0	791.191			2218.94	1585.62	474.144	3546.8	1956.38			5695.68	8915.64	4165.22	9008.82	6946.34			7926.59	8164.7	6359.67	10664.4	8278.85			53267.7	54762.2	53819	62940.1	56197.3			23573.9	25032.6	22132.7	23231.2	23492.6
	H2O (uninduced, 9 replicates)	21787.8	15855.2	21186.1	22500.6	21057.4			606.228	634.96	610.888	2829.47	1112.61			176.447	0	0	506.208	609.289			12719.6	11897.8	11936.4	10865.3	9785.53			13144.2	9991.1	17499.4	16186	14658.7			93715	86124.6	93343	96894.8	88767.9			45796.6	35082	36068	49678.5	42032.1
		25615.9	24584.2	16362.7	29473.3				1086.86	0	655.068	2205.51				192.403	0	3120.18	810.225				13178.6	7940.94	7071.39	9168.16				12265.9	16145.3	16161.4	12389.1				83359.4	84164.6	80712.3	76670.1				48657.8	43483.5	36910.7	45402.8
		21983	15668.2	23036.1	14635.6				954.118	245.365	1901.01	1621.84				0	0	798.206	1707.79				11220.8	7685.79	8463.82	5277.71				13730.8	15439	14277.5	18674				96699	97599.3	86469.3	89463.5				43021.3	36863.1	40263.5	43156.9
	Average absolute normalised fluorescence values
	inducer	pEH010	pEH042	pEH083	pEH148	pEH161	pEH147	pEH154	pEH155	pEH158	pEH159	pEH134	pEH136	pEH137	pEH157	pEH256	pEH002	pEH020	pEH040	pEH052	pEH086	pEH176
	β-alanine	25255.5	1493.73	888.363	6567.27	9325.27	2.45564e+06	29254.8	683.798	13518.7	516.068	95628.1	1887.41	4252.22	374.423	4338.88	3553.29	90612.4	178262	21282.6	8237.95	881.062
	glycine	17812.1	2098.53	1453.73	11084.5	14763.1	78024.6	41224	482.582	18798.4	528.843	85661	4693	5513.21	1673.9	6172.63	4808.06	131233	228431	37738.8	13880	589.797
	L-alanine	15065	1213.41	343.136	5597.08	7936.53	83816.9	30150.5	923.363	12299.6	821.144	105398	2132.29	3431.12	0	2567.05	3078.52	104848	170875	18407.4	10154	308.645
	3-aminobutanoate	17576.2	1243.15	1258.65	10123.8	15419.2	1.45615e+06	48663.7	1794.42	14766	608.607	99898.8	3613.12	7544.03	74.1656	4117.64	3783	129998	224401	38687.2	12882.6	165.519
	propanoate	23687.1	1094.36	169.852	6839.42	7630.13	42723.9	28630.6	1020.55	16508	779.397	111512	915.538	5313.61	1019.85	907.984	2906.08	117507	235472	25909.7	11569.9	807.108
	butanoate	17668.9	1062.62	210.231	6125.16	30944.2	66518	29818.3	497.926	13466.9	1775.78	108746	2725.26	5060.37	919.228	2684.24	2565.69	110126	191023	23028.7	11282.7	778.828
	phenylacetate	10364.6	1667.09	1287.36	7523.95	7610.5	90688.2	32188.9	482.446	18213.6	138.98	45887.4	2534.33	4639.51	223.078	5797.5	3784.66	106837	280066	31837.3	12183.9	0
	GABA	17571.3	1231.83	662.207	8559.44	10228.2	93164.3	42271.2	691.923	17079.9	875.509	109833	5280.59	7934.65	439.095	127887	4819.29	118982	223605	34265.6	13070.8	1002.77
	2,3-diaminopropanoate	27411.3	2091.79	0	14004.3	13110.9	104300	40421.3	1030.32	25716.8	796.333	110093	2445.73	8061.6	354.889	4262.65	5281.4	127965	301048	40867.1	15434.1	1383.1
	3-amino-2-hydroxypropanoate	18662	2485.16	936.655	9514.93	13963.6	875669	36926.3	795.741	16387	1128.11	79524.2	3904.51	4888.51	1613.21	4365.56	4810.03	111705	241518	33766.2	13619.1	1485.25
	phenylglyoxylate	15667.7	1530.95	215.656	1.33339e+06	11737.9	54672.9	22901.8	283312	13784.6	810.278	448263	4344.14	5617.21	745.947	3080	2588.28	91559.7	187268	22755.2	9724.51	975.509
	α-phenylglycine	37309.9	3504.62	791.909	11930.4	18371.2	109065	48102.2	6418.47	21135.5	181.138	156958	2496.59	6529.67	411.279	3380.43	4512.82	200511	238273	55379.7	18335.2	98.9077
	glyoxylate	15733.4	2302.66	917.291	7740.47	16721	92230.3	38821.2	0	18380.6	914.938	99162.1	3428.66	8210.67	500.806	4750.7	5385	129655	211145	32257.6	12116.1	1297.44
	D,L-mandelate	21820.6	1097.88	198.953	23571.3	15150.5	97377.8	40424.4	718.92	22854.5	2126.32	130457	2744.92	5384.62	1025.64	7300.62	4661.42	151175	251405	67400.3	16024.5	1635.73
	N-benzoylglycine	14209.4	2215.15	312.764	1.68763e+06	9145.62	62357.2	28297.8	1240.29	12611.9	178.659	374736	4043.32	4229.42	297.035	5314.98	3041.82	88443.6	166876	20927.1	10991.5	759.321
	cyclohexane-1-carboxylate	12672.2	478.806	2881.53	8.72619e+06	9271.74	80522.8	44073.6	324.679	19049.2	138123	63439.7	7378.93	7454.23	989.736	4976.26	2808.25	117194	288353	52546.9	13579.1	241.373
	cyclohexene-1-carboxylate	12073.6	572.765	1016.13	1.23039e+07	13682.5	113207	44621	1311.32	21566.7	111392	95300.3	5435.18	6325.38	780.108	4134.5	5530.92	140830	256110	56415.2	15933.8	794.029
	shikimate	39851.3	1201.17	532.891	9760.58	78457.3	94600.3	34841.9	0	27614.1	1858.84	103100	3612.04	8712.05	1466.1	5295.15	2700.63	120867	216959	38141	13249.8	1010.87
	cyclopentane-1-carboxylate	20019.7	976.145	2679.37	33336.9	9958.14	163922	48935.4	977.074	25106.3	16079.2	104471	5126.83	5189.41	7535.05	3447.52	2073.34	144131	437921	106106	13769.6	1408.96
	xanthine	22881.1	1983.54	1376.01	9058.9	9585.09	118939	1.65356e+06	1483.78	17995.2	366.935	88803.8	4064.01	6969.69	881.882	4432.82	5277.96	103250	205105	28211.8	11860.9	1695.18
	hipoxanthine	23347.9	2216.22	1438.41	8359.52	9907.25	114441	2.72175e+06	1958.57	16427.2	847.562	89492.5	3030.86	6561.39	1342.54	5646.28	4228.04	101034	198400	23658.8	12349.1	1405.06
	cumate	35059.1	5091.39	1603.24	7.89825e+06	19629.7	142516	64991.3	1629.11	24967.4	460.124	145306	6511.26	10104.6	751.459	9278.34	6269.61	173073	3.02075e+06	167251	18280.2	873.14
	caffeine	21550.8	3483.79	1449.91	13089.6	15112.8	101658	47357.5	129.083	24875.1	896.265	156011	9697.62	16914.1	680.82	5676.86	4427.5	132716	263403	61332.3	17752.5	3037.82
	theobromine	22771.5	2274.9	1280.76	10610.2	13433	111890	49290.7	2543.13	21944.4	1976.92	140197	9233.13	13892.1	449.524	3154.59	6381.57	117452	231210	42359.5	16273.3	1886.25
	uracil	26366.1	2534.75	573.811	8976.29	12501.3	111740	57376.6	594.399	19439.1	633.838	132270	7545.62	9777.94	310.989	6254.35	5349.88	150644	218380	36108.8	18331.7	305.582
	L-phenylalanine	13801.3	1405.49	768.114	3965.24	7824.02	59518.7	19791.8	285.997	2.46829e+06	743.252	88190.2	10899.5	591127	195.149	2875.66	3879.04	98258.1	151999	25230.2	9931.56	679.913
	L-tyrosine	15747	1503.96	2349.54	4622.66	24683.4	59333.1	19869	980.105	4.26335e+06	1289.06	100055	4529.08	4596.47	546.724	2873.07	4163.44	96580.9	142399	19590.5	13808.9	1179
	tartrate	19349.9	2451.36	104589	10342	15387.2	85644.6	34652.3	972.472	19636.5	161.728	106847	4158.28	9255.05	910.459	6063.2	5031.21	129126	196100	41557	14511.9	855.62
	hydroxypropanedioate	22078.6	1636.27	1352.18	10725.7	13234.1	90564.7	38521.4	386.817	16664.6	703.035	110167	4355.1	5781.41	1153.09	5094.67	4017.91	134547	245013	44607.9	12355.4	603.204
	L-α-hydroxyglutarate	20199.7	3192.41	603.25	10558.5	13749	82149.8	39846.1	671.432	20015.3	1573.89	116676	2544.99	10131.9	647.333	3461.61	5263.96	133142	204188	39852	11835.9	431.99
	L-malate	23378	2901.09	2251.59	9150.5	18445.2	92733.4	56216.8	762.136	19417.1	1044.88	216589	5144.93	10160.5	302.935	3018.11	3790.85	130570	210845	36592.2	17227.3	1312.04
	succinate	17644.5	2848.35	1424.1	7033.34	12538.3	83820.8	47793.2	325.578	15158.1	594.107	159959	5363.2	9142.87	350.807	5308.13	4339.28	112635	173606	29773.9	14354.9	958.861
	L-aspartate	18544.1	2654.36	116.826	7216.59	13254.3	97196.1	39203.8	998.592	15990.3	716.428	140241	3942.85	10300.9	1441.71	4251.41	5242.78	120909	180282	26938.1	14731.9	595.628
	oxaloacetate	21977.2	2586.48	523.305	7377.95	13398.9	95926.9	38819.5	240.058	15644.4	948.547	137792	2605.59	6861.45	705.923	4470.63	5142.63	129844	193012	38642.9	11384.4	817.287
	L-lactate	21339.5	1695.13	952.716	6904.15	13457.6	73775.5	33555	445.329	12549.5	1974.41	128972	3667.63	6022.24	203.814	3779.46	4394.74	104246	165939	247196	11301.5	279.686
	D-lactate	18618.4	1093.84	970.345	6521.01	11773.8	76144.7	26771.4	0	11953.2	744.717	108226	4292.55	5054.2	683.582	3214.53	4407.89	120484	164550	21789	14562.7	259.157
	4-oxopentanoate	14312.1	208.055	1812.33	6723.62	7886.74	43476	26862.4	1126.23	10143.1	1309.23	43768.4	1869.43	4115.42	146.266	2151.64	4850.09	100598	173407	22717.4	10829.7	1214.66
	fumarate	23102.8	941.376	1419.93	26665.8	15874.1	99556.6	53944.3	1068.37	16503.6	882.959	197106	3497.97	7780.02	589.327	4761.98	3897.42	129387	180482	30129.5	15796.6	1395.79
	sulfonatoacetate	20264.2	417.979	1387.59	9256.58	10437.5	79962	35032.9	508.2	14445.3	522.846	91162.9	5881.97	6733.37	1.20306e+06	4322.36	5625.92	125196	244186	44111.4	16980.3	1464.7
	taurine	18466.2	2059.29	679.862	8021.26	95068.2	110878	34068.4	540.881	12434	233.19	115892	3200.69	5493.24	28100	3733.08	3862.23	127014	202972	36171.5	14665.5	0
	isethionate	19679.5	2030.59	3180.62	8186.79	183804	78731	31921.5	193.007	15759.4	1779.26	81686.4	4281.97	7311.68	19238.7	3088.72	5039.08	110019	184459	27866.8	11366.1	953.968
	3,4-dihydroxybenzoate	20405.6	1980.69	455.364	7292.27	2.57369e+06	58630.6	33217	145.159	14200.3	342.402	171128	4438.15	4029.76	1586.55	3289.4	5118.15	118744	199835	35255.7	13711.5	479.944
	catechol	28617.7	7030.09	2777.97	777730	34980.7	43945.8	46213.2	3819.88	24511.4	3834.32	102517	6421.7	7615.03	1881.63	10347.9	6177.31	122787	351739	51166.8	10537.9	813.398
	resorcinol	18685.5	3534.05	2420.79	11487	11862.2	53064.2	39430	1977.81	20054.4	1555.17	139335	3231.04	9882.73	679.968	4033.09	2540.84	117646	229917	46031.7	11540.5	840.136
	hydroquinone	51009.5	7676.31	1855.57	14327	20515.8	88926.2	53436.4	6034.6	23913.3	6607.59	191313	9332.01	20796.6	3006.35	15588.4	7673.62	134198	294885	68815.3	17290.1	5862.06
	phenol	13953.2	1778.11	1207.82	8292.14	12387.7	56055.4	29455.1	1237.5	17060.5	523.336	98664.1	2948.2	4704.37	805.912	2850.84	2735.82	84189.7	186588	26105.4	7605.76	702.079
	L-glutamine	18691.5	1309.27	1171.53	6281.52	10911.4	77067.8	31295.4	713.75	11348.8	610.684	150185	2155.94	5233.74	733.885	3180.17	4034.66	124677	161992	25290	13097.7	489.575
	dopamine	24079.8	2249.25	2077.38	11556.6	23774.6	91329.7	42502	2354.16	19537.7	3770.91	136751	5943.51	8554.73	2676.44	5931.08	6723.19	144602	252722	41602.8	14785.5	984.617
	formate	22430.5	1746.93	907.55	10869.2	13552.4	93696.2	36442.4	214.519	15954.2	91.4625	757495	5642.11	7661.78	1181.54	5034.29	4918.9	131250	206703	33468.7	15672.1	241.523
	salicylate	24604.1	6.05268e+06	280.026	145968	4652.21	76700.9	37555.4	614.241	17493.8	871.121	47019.4	3083.81	6844.47	726.527	7244.51	5151.99	115358	240723	30664	11215.4	401.101
	cis,cis-muconate	23132.9	2443.78	739.573	9174.03	14306.9	91834.7	39731.7	691.241	20839.9	224.346	122090	5955.51	6993.17	168.219	3333.23	3030.68	141285	239720	36017.3	12476.4	534.503
	4-hydroxybenzoate	27550.1	10751.7	1539.93	9420.32	5.43928e+06	69880.8	38960.4	1221.43	16565.5	1426.56	131308	3307.74	4931.03	392.384	4921.57	5082.84	130871	217784	39699.2	14211.8	732.442
	2,6-dihydroxybenzoate	26104.1	502910	181.49	12809.5	15808	97494.2	56373	517.885	23427.5	1433.21	87228.8	5374.61	7937.09	638.066	7967.57	4024.24	175334	230516	54018.7	13781.1	1538.29
	benzoate	15720.2	5831.77	116.232	7.9066e+06	14805.6	66353.1	34093.6	821.128	15107.7	0	110955	3560.66	5517.96	0	2607.58	2142.33	106840	184975	72472.7	11696.9	983.966
	3-hydroxypropanoate	1.84168e+06	1768.18	249.316	7497	8939.06	177638	30501.9	847.804	13208.7	1121.17	62636.3	2567.75	6158.8	429.897	3587.58	3816.16	191425	204126	27021.1	11982.6	141.544
	L-tryptophan	20956.5	1283.54	305.034	8002.33	10547.1	79545.6	31011.3	991.429	20896.5	756.472	341431	234279	14837.4	1124.94	4080.73	4283.73	113249	189577	28664.3	10167.9	1254.08
	L-kynurenine	18706.9	1349.25	284.353	7347.6	11168.1	101091	34252.9	819.579	28272.4	275.412	91338	354492	5908.71	563.984	4163.54	2541.06	101181	193703	24767.5	8809.64	871.317
	nicotinate	21448.3	1903.93	151.355	163854	13074.5	72923	43194	0	14549.7	789.896	841265	2938.61	4844.3	1607.15	3660.2	4731.85	110498	176652	21694.2	12432.4	1090.88
	kynurenate	14166	1408.83	314.23	5556.86	17541.5	57058	26563.9	772.222	14103.4	351.252	60414.3	4827.83	5514.38	561.216	2644.16	3679.57	92094.6	174447	25366.4	9064.11	336.158
	L-arabinose	21366.5	451.906	202.084	8414.87	12683.4	88120.7	38465.6	1176.99	21802.6	184.993	107848	4586.88	7715.01	424.274	4528.27	4265.3	122856	209081	35865.2	11874.4	2.55489e+06
	L-rhamnose	22768.5	2742.53	1245.67	10718.4	13336.8	81991.6	42509	1932.83	17400	705.452	111375	3419.73	7682.91	824.478	4513.15	9.18769e+06	128143	199339	39177.7	15215.7	2114.23
	acrylate	2.07379e+06	1669.72	554.771	9942.51	10192.9	1.70175e+06	38568.3	0	14334.6	718.067	68205	5378.03	5896.09	1879.16	5828.95	3458.83	2.08946e+06	241027	28210.6	12722.2	409.138
	itaconate	18516.2	1739.41	576.905	6654.77	13176.5	82696.2	36773.3	377.648	13758.3	807.271	81306.4	2299.45	5329.78	1021.84	3717.77	3907.82	120963	212877	95570.6	751521	714.485
	acetoin	14747.1	1208.6	715.589	6047.14	10346.8	76778.8	30832.7	354.009	12235.9	0	74742.3	4003.94	6156.1	237.944	4020.3	3287.22	99992.9	173489	759322	12454.3	1295.47
	glucarate	22131.2	2674.35	541.165	10244.7	14771.5	90141.3	45288.1	1000.66	20186.9	314.436	112351	4046.1	7284.82	319.08	6364.97	5895.53	137460	222195	157684	12799.4	849.455
	D-mannitol	19443.2	2491.43	811.797	10174.5	16070.6	83905.7	37735.1	900.651	15533.8	459.647	113076	5663.46	9759.91	820.116	5064.24	3349.43	135634	223182	69139.6	11933.4	892.364
	tricarballylate	15399.2	791.191	1956.38	6946.34	8278.85	56197.3	23492.6	71.0731	13157.2	707.968	103875	2790.59	6040.82	637.968	2733.36	5136.09	107197	232442	33037.8	11253	622.126
	H2O (uninduced)	21057.4	1112.61	609.289	9785.53	14658.7	88767.9	42032.1	1652.79	20513.7	1103.03	118911	3953.17	7751.3	513.644	5682.21	3406.55	136150	218524	38012.6	11857	1052.11
	Average relative normalised fluorescence values corrected by background reporter gene expression
	inducer	pEH010	pEH042	pEH083	pEH148	pEH161	pEH147	pEH154	pEH155	pEH158	pEH159	pEH134	pEH136	pEH137	pEH157	pEH256	pEH002	pEH020	pEH040	pEH052	pEH086	pEH176
	β-alanine	0.230583	0.00629784	0.268393	-0.0407539	-0.208414	100	-0.792868	-0.344032	-0.164865	-0.428376	-3.64609	-0.589307	-0.599799	-0.0115771	-1.09925	0.00159773	-2.33132	-1.43676	-2.3194	-0.489284	-0.00669772
	glycine	-0.178254	0.016292	0.812125	0.016449	0.00408203	-0.453906	-0.05014	-0.415471	-0.0404266	-0.419053	-5.20691	0.211054	-0.383645	0.0964835	0.40131	0.0152598	-0.251764	0.353563	-0.037955	0.273498	-0.0181027
	L-alanine	-0.329142	0.0016656	-0.255966	-0.0530398	-0.262682	-0.20918	-0.737287	-0.258977	-0.1936	-0.205726	-2.11617	-0.519451	-0.740549	-0.0427129	-2.54913	-0.00357164	-1.60252	-1.70038	-2.718	-0.230246	-0.0291117
	3-aminobutanoate	-0.19121	0.0021572	0.624509	0.00428409	0.0297218	57.7719	0.411514	0.0502826	-0.135467	-0.360839	-2.97732	-0.0970067	-0.0355301	-0.0365455	-1.28029	0.00409882	-0.314974	0.209737	0.0935238	0.13865	-0.0347161
	propanoate	0.144438	-0.00030155	-0.422617	-0.0373076	-0.274655	-1.94535	-0.831599	-0.22447	-0.0944117	-0.236193	-1.15877	-0.866559	-0.41786	0.0420945	-3.90675	-0.0054492	-0.954467	0.604801	-1.67791	-0.0388106	-0.00959353
	butanoate	-0.186115	-0.000826031	-0.383784	-0.0463526	0.636395	-0.940058	-0.757904	-0.410023	-0.166087	0.490988	-1.59193	-0.350289	-0.461269	0.033727	-2.45324	-0.0091555	-1.33231	-0.981395	-2.07732	-0.0776461	-0.0107009
	phenylacetate	-0.587313	0.00916262	0.652114	-0.0286392	-0.275423	0.081131	-0.610797	-0.415519	-0.0542121	-0.703583	-11.4353	-0.404758	-0.533411	-0.0241625	0.0943415	0.00411692	-1.50069	2.19621	-0.856122	0.0441985	-0.0411973
	GABA	-0.19148	0.00197012	0.0508933	-0.0155265	-0.173128	0.185745	0.0148408	-0.341147	-0.0809312	-0.166049	-1.42171	0.378682	0.0314294	-0.00619919	100	0.0153821	-0.878911	0.181339	-0.51947	0.164097	-0.00193204
	2,3-diaminopropanoate	0.348994	0.0161805	-0.585968	0.0534231	-0.0604824	0.656234	-0.0999507	-0.221002	0.122633	-0.223833	-1.38102	-0.430034	0.05319	-0.0132015	-1.16163	0.0204137	-0.419063	2.94495	0.395733	0.483611	0.0129604
	3-amino-2-hydroxypropanoate	-0.131572	0.022681	0.314836	-0.00342674	-0.0271595	33.2465	-0.31683	-0.304288	-0.0972619	0.0183049	-6.16791	-0.0138811	-0.490729	0.091436	-1.07742	0.0152813	-1.25148	0.820568	-0.58871	0.238225	0.0169603
	phenylglyoxylate	-0.296036	0.00691299	-0.378566	16.7612	-0.114134	-1.44051	-1.18709	100	-0.158598	-0.213656	51.5753	0.111536	-0.365818	0.0193176	-2.12939	-0.0089095	-2.28282	-1.11537	-2.11523	-0.288307	-0.00299948
	α-phenylglycine	0.892685	0.0395272	0.175631	0.0271616	0.145078	0.857542	0.37667	1.692	0.0146567	-0.672815	5.95795	-0.415526	-0.209407	-0.00851228	-1.88355	0.0120452	3.29497	0.704757	2.40772	0.875834	-0.0373244
	glyoxylate	-0.292426	0.0196651	0.296214	-0.0258973	0.0805919	0.146286	-0.199243	-0.586807	-0.0502738	-0.137273	-3.09269	-0.149629	0.0787437	-0.00106749	-0.76226	0.0215416	-0.332526	-0.26333	-0.797859	0.035032	0.00960636
	D,L-mandelate	0.041917	-0.000243455	-0.39463	0.174573	0.0192189	0.363765	-0.0997603	-0.331562	0.0551703	0.746821	1.80794	-0.344682	-0.405687	0.0425757	1.32434	0.0136632	0.769199	1.17342	4.07421	0.563434	0.0228525
	N-benzoylglycine	-0.376134	0.0182192	-0.285175	21.2471	-0.215434	-1.11585	-0.85225	-0.146454	-0.186239	-0.674624	40.0612	0.025719	-0.603708	-0.0180124	-0.300509	-0.0039713	-2.44236	-1.84309	-2.36867	-0.117016	-0.0114647
	cyclohexane-1-carboxylate	-0.460567	-0.0104734	2.18527	110.379	-0.210506	-0.348355	0.126682	-0.471533	-0.0345167	100	-8.68668	0.977283	-0.0509225	0.0395903	-0.577684	-0.00651439	-0.970461	2.49192	2.01499	0.232818	-0.0317459
	cyclohexene-1-carboxylate	-0.493448	-0.00892075	0.391266	155.684	-0.0381471	1.03257	0.16065	-0.121236	0.0248197	80.4914	-3.69743	0.422781	-0.244427	0.0221583	-1.26649	0.0231305	0.239585	1.3413	2.55128	0.551174	-0.0101057
	shikimate	1.03228	0.00146342	-0.0734738	-0.000316046	2.49308	0.246417	-0.446169	-0.586807	0.167352	0.551608	-2.47609	-0.0973158	0.164687	0.0792032	-0.316737	-0.00768624	-0.782412	-0.0558466	0.0177993	0.1883	-0.00161493
	cyclopentane-1-carboxylate	-0.0569993	-0.00225504	1.99084	0.298239	-0.183683	3.17525	0.42837	-0.239907	0.108244	10.9299	-2.26139	0.334817	-0.439149	0.583877	-1.82865	-0.0145163	0.408593	7.82941	9.4402	0.258581	0.0139731
	xanthine	0.100166	0.0143919	0.737372	-0.00920157	-0.198261	1.27471	100	-0.0600059	-0.0593586	-0.537216	-4.71476	0.0316216	-0.13398	0.0306215	-1.02238	0.0203762	-1.68431	-0.47885	-1.35875	0.000519756	0.0251803
	hipoxanthine	0.125806	0.0182368	0.797384	-0.018058	-0.185672	1.08468	166.285	0.108561	-0.0963143	-0.186445	-4.6069	-0.26311	-0.203971	0.0689286	-0.0294057	0.00894447	-1.79777	-0.718135	-1.98997	0.0665335	0.0138205
	cumate	0.76906	0.065748	0.955906	99.8943	0.194256	2.27085	1.42469	-0.00840727	0.104969	-0.469206	4.13334	0.729759	0.403396	0.0197759	2.94271	0.0311735	1.89025	100	17.9172	0.868398	-0.00700793
	caffeine	0.0271018	0.039183	0.808446	0.041841	0.0177484	0.544613	0.330459	-0.540977	0.102795	-0.150901	5.80959	1.63875	1.57066	0.0139018	-0.00438083	0.0111163	-0.17584	1.60156	3.23297	0.797055	0.077754
	theobromine	0.0941501	0.0192064	0.645767	0.0104436	-0.0478936	0.976899	0.45042	0.316106	0.0337219	0.637782	3.33323	1.50624	1.05263	-0.005332	-2.06835	0.0323925	-0.957252	0.452715	0.60264	0.597067	0.0326623
	uracil	0.291584	0.0235004	-0.0341201	-0.0102477	-0.0843047	0.970553	0.952176	-0.375772	-0.0253266	-0.342425	2.09188	1.02483	0.347399	-0.0168521	0.46818	0.0211592	0.742015	-0.00511567	-0.263942	0.875359	-0.0292317
	L-phenylalanine	-0.398549	0.00483976	0.152746	-0.0737043	-0.267079	-1.23578	-1.38008	-0.485267	57.6919	-0.262573	-4.81084	1.9816	100	-0.026485	-2.2966	0.00514451	-1.9399	-2.374	-1.77211	-0.260314	-0.0145741
	L-tyrosine	-0.291682	0.00646684	1.67364	-0.0653792	0.391739	-1.24362	-1.37528	-0.238831	100	0.135766	-2.95284	0.164293	-0.540789	0.00275083	-2.29872	0.00824109	-2.02576	-2.71658	-2.55397	0.263891	0.0049685
	tartrate	-0.0937879	0.0221224	100	0.00704688	0.0284701	-0.131961	-0.457938	-0.241541	-0.0206755	-0.686981	-1.88929	0.0585122	0.257767	0.0329978	0.31176	0.0176895	-0.359593	-0.800226	0.491381	0.358936	-0.00769397
	hydroxypropanedioate	0.0560896	0.00865334	0.714455	0.0119053	-0.0556665	0.0759136	-0.217846	-0.449472	-0.0907205	-0.291924	-1.36931	0.11466	-0.337671	0.0531746	-0.480785	0.00665651	-0.0821018	0.945292	0.914352	0.0673812	-0.0175777
	L-α-hydroxyglutarate	-0.0471103	0.034368	-0.00580743	0.00978789	-0.0355461	-0.279615	-0.135648	-0.348422	-0.0117471	0.343643	-0.34999	-0.401718	0.408069	0.0111172	-1.81711	0.0202237	-0.154018	-0.511564	0.255014	-0.0028553	-0.0242819
	L-malate	0.127464	0.029554	1.57944	-0.00804166	0.147968	0.167542	0.880207	-0.316219	-0.0258465	-0.0424397	15.2959	0.33998	0.412981	-0.0175218	-2.18003	0.00418427	-0.285668	-0.274015	-0.196921	0.726046	0.0101781
	succinate	-0.187455	0.0286826	0.783627	-0.0348519	-0.0828569	-0.209017	0.357494	-0.471214	-0.126227	-0.371422	6.42792	0.402247	0.238537	-0.013541	-0.306114	0.0101557	-1.20387	-1.60294	-1.14219	0.337709	-0.00365138
	L-aspartate	-0.138044	0.0254769	-0.473613	-0.0325314	-0.0548771	0.356088	-0.175499	-0.232267	-0.106613	-0.28215	3.34008	-0.0029418	0.437036	0.0771746	-1.17083	0.0199931	-0.78026	-1.3647	-1.53533	0.388678	-0.0178744
	oxaloacetate	0.0505219	0.0243552	-0.0826927	-0.030488	-0.0492273	0.302468	-0.199346	-0.501577	-0.114764	-0.112744	2.95668	-0.384429	-0.152534	0.0159894	-0.991436	0.0189027	-0.322865	-0.910404	0.0873812	-0.0639014	-0.00919494
	L-lactate	0.0154937	0.00962586	0.330283	-0.036488	-0.0469322	-0.633427	-0.52603	-0.428698	-0.187709	0.635955	1.57543	-0.0814562	-0.296389	-0.0257644	-1.55702	0.0107595	-1.63334	-1.87652	29.0005	-0.0751088	-0.0302457
	D-lactate	-0.133965	-0.000310169	0.347237	-0.0413397	-0.112731	-0.533329	-0.946973	-0.586807	-0.201764	-0.261504	-1.67324	0.0968187	-0.462326	0.0141315	-2.0193	0.0109027	-0.802018	-1.9261	-2.24919	0.365794	-0.0310495
	4-oxopentanoate	-0.370496	-0.0149475	1.15699	-0.038774	-0.264628	-1.91358	-0.941326	-0.186952	-0.244426	0.150487	-11.7671	-0.594439	-0.623249	-0.0305499	-2.88907	0.0157175	-1.82009	-1.61003	-2.12048	-0.138885	0.00636493
	fumarate	0.112347	-0.00282959	0.779617	0.21376	0.0474966	0.455822	0.739192	-0.207493	-0.0945149	-0.160612	12.245	-0.129858	0.0049236	0.00629358	-0.753027	0.00534461	-0.346238	-1.35754	-1.09289	0.532618	0.0134574
	sulfonatoacetate	-0.0435687	-0.0114785	0.74851	-0.00669836	-0.164951	-0.372049	-0.434322	-0.406376	-0.143027	-0.42343	-4.34533	0.550238	-0.174489	100	-1.11277	0.0241648	-0.560817	0.915773	0.84552	0.692655	0.0161555
	taurine	-0.142322	0.0156436	0.0678726	-0.0223415	3.14219	0.934147	-0.494169	-0.394773	-0.190432	-0.634827	-0.472871	-0.214661	-0.387068	2.29399	-1.59498	0.00496152	-0.467735	-0.554961	-0.255243	0.379693	-0.0411973
	isethionate	-0.0756849	0.0151693	2.47292	-0.0202455	6.60972	-0.424058	-0.627393	-0.518282	-0.112054	0.493528	-5.82932	0.0937978	-0.0753588	1.55711	-2.12225	0.0177752	-1.33779	-1.21562	-1.40659	-0.0663685	-0.00384298
	3,4-dihydroxybenzoate	-0.0358019	0.0143446	-0.148033	-0.0315731	100	-1.2733	-0.547004	-0.53527	-0.148802	-0.555121	8.17687	0.138353	-0.637932	0.0892189	-1.95804	0.0186361	-0.891102	-0.666921	-0.382202	0.250718	-0.0224042
	catechol	0.415255	0.0977843	2.08567	9.72474	0.794129	-1.89373	0.259451	0.769403	0.0942218	1.99336	-2.56727	0.70421	-0.0233592	0.113757	3.81795	0.0301684	-0.68413	4.75391	1.82366	-0.178333	-0.00934724
	resorcinol	-0.130281	0.0400134	1.74217	0.0215465	-0.109276	-1.50848	-0.161463	0.115393	-0.0108258	0.329979	3.19829	-0.206005	0.365362	0.013831	-1.34948	-0.00942607	-0.947321	0.406582	1.11174	-0.042793	-0.00830028
	hydroquinone	1.64516	0.108463	1.19858	0.05751	0.22888	0.00668909	0.707676	1.55571	0.0801259	4.01734	11.3378	1.53445	2.23618	0.207285	8.10625	0.0464605	-0.0999363	2.72501	4.27039	0.734535	0.188342
	phenol	-0.390207	0.0109972	0.575621	-0.0189113	-0.0887438	-1.3821	-0.78044	-0.147445	-0.0813881	-0.423072	-3.17067	-0.286691	-0.522292	0.0243041	-2.31691	-0.0073031	-2.66014	-1.13964	-1.65077	-0.574754	-0.0137061
	L-glutamine	-0.129947	0.00324974	0.540723	-0.0443725	-0.146431	-0.494329	-0.66624	-0.333397	-0.216008	-0.359323	4.89725	-0.512704	-0.431551	0.0183146	-2.04742	0.00683896	-0.587393	-2.0174	-1.76382	0.167736	-0.0220271
	dopamine	0.16601	0.0187825	1.4119	0.0224276	0.356226	0.108237	0.0291581	0.249013	-0.0230037	1.94707	2.79353	0.567794	0.137721	0.179851	0.203648	0.0361121	0.432691	1.22039	0.497734	0.395917	-0.00264284
	formate	0.075417	0.0104819	0.286845	0.0137232	-0.0432278	0.208217	-0.346856	-0.510644	-0.107464	-0.738262	100	0.481814	-0.015346	0.0555401	-0.530198	0.0164666	-0.250892	-0.421833	-0.62995	0.515784	-0.03174
	salicylate	0.194804	100	-0.31666	1.72452	-0.391024	-0.50983	-0.277788	-0.368727	-0.0711767	-0.169251	-11.2581	-0.248006	-0.155445	0.0177027	1.27842	0.0190046	-1.06445	0.792199	-1.01879	-0.0867479	-0.0254915
	cis,cis-muconate	0.114001	0.0219972	0.125298	-0.00774368	-0.0137465	0.129573	-0.142745	-0.341389	0.00768754	-0.641281	0.497767	0.571217	-0.129956	-0.0287244	-1.92217	-0.00409259	0.262857	0.756415	-0.27662	0.0837455	-0.0202679
	4-hydroxybenzoate	0.35662	0.159283	0.89502	-0.00462483	211.979	-0.797978	-0.190605	-0.153153	-0.0930563	0.236122	1.94129	-0.184125	-0.48344	-0.0100836	-0.622436	0.0182517	-0.270299	-0.026382	0.233824	0.318359	-0.0125172
	2,6-dihydroxybenzoate	0.277194	8.29202	-0.411425	0.0382936	0.0449139	0.368684	0.889899	-0.402937	0.0686752	0.240973	-4.96139	0.405502	0.0318477	0.0103465	1.87011	0.00672549	2.006	0.427952	2.21904	0.260127	0.019037
	benzoate	-0.293152	0.0779826	-0.474185	100	0.0057409	-0.947025	-0.492608	-0.295274	-0.127416	-0.805013	-1.24598	-0.111973	-0.382831	-0.0427129	-2.51597	-0.013765	-1.50054	-1.19723	4.77744	-0.0216464	-0.00266835
	3-hydroxypropanoate	100	0.0108331	-0.346195	-0.0289805	-0.223506	3.75474	-0.715483	-0.285803	-0.172173	0.0132396	-8.81249	-0.395224	-0.27298	-0.00696406	-1.71404	0.00445983	2.8298	-0.513789	-1.52382	0.0169789	-0.0356549
	L-tryptophan	-0.00554221	0.0028245	-0.292609	-0.0225813	-0.16067	-0.38964	-0.683872	-0.23481	0.00902258	-0.252924	34.8457	65.7062	1.21467	0.0508332	-1.3105	0.00955089	-1.17246	-1.03299	-1.29602	-0.228359	0.00790858
	L-kynurenine	-0.129103	0.00391042	-0.312499	-0.0308724	-0.136403	0.520649	-0.48272	-0.295824	0.182866	-0.604012	-4.31791	100	-0.31585	0.00418617	-1.24273	-0.00942362	-1.79027	-0.885747	-1.83626	-0.411994	-0.00707934
	nicotinate	0.0214718	0.0130762	-0.440407	1.95103	-0.061906	-0.669444	0.072102	-0.586807	-0.140567	-0.228531	113.118	-0.289428	-0.498307	0.0909327	-1.65461	0.01443	-1.31327	-1.49423	-2.26233	0.0777945	0.00151823
	kynurenate	-0.378517	0.00489499	-0.283766	-0.0535491	0.112655	-1.33974	-0.959846	-0.312637	-0.151086	-0.548663	-9.16045	0.24952	-0.383444	0.00395594	-2.48604	0.00297263	-2.25544	-1.57291	-1.75322	-0.377591	-0.0280344
	L-arabinose	0.0169772	-0.0109179	-0.391619	-0.0173572	-0.0771855	-0.0273435	-0.221311	-0.16893	0.030379	-0.670002	-1.7325	0.180781	-0.00622152	-0.0074317	-0.944272	0.00935018	-0.680625	-0.336957	-0.297713	0.00235102	100
	L-rhamnose	0.0939864	0.0269338	0.612024	0.0118133	-0.0516534	-0.286299	0.0295947	0.0994232	-0.0733861	-0.29016	-1.18024	-0.152176	-0.0117232	0.0258479	-0.956645	100	-0.409917	-0.684605	0.161531	0.454084	0.0415892
	acrylate	112.749	0.00920608	-0.052431	0.00198783	-0.174511	68.1485	-0.214935	-0.586807	-0.145636	-0.280954	-7.94045	0.406478	-0.318014	0.113552	0.120074	0.000569216	100	0.803067	-1.35892	0.116967	-0.0251768
	itaconate	-0.139576	0.0103576	-0.0311446	-0.0396458	-0.0579176	-0.25653	-0.326322	-0.452727	-0.159219	-0.21585	-5.88882	-0.471764	-0.415088	0.0422598	-1.6075	0.00545785	-0.777511	-0.20151	7.97965	100	-0.0132204
	acetoin	-0.3466	0.00158614	0.102232	-0.0473406	-0.168497	-0.506537	-0.694955	-0.46112	-0.195099	-0.805013	-6.91674	0.0144846	-0.273443	-0.0229263	-1.35994	-0.00129935	-1.85108	-1.60711	100	0.0807559	0.00952917
	glucarate	0.0589815	0.0258072	-0.0655166	0.00581409	0.00440929	0.0580265	0.202046	-0.231533	-0.0077027	-0.575531	-1.02735	0.0265104	-0.0799627	-0.0161793	0.558699	0.0271004	0.0670426	0.131007	16.5908	0.12741	-0.00793537
	D-mannitol	-0.0886625	0.0227845	0.194757	0.0049261	0.0551766	-0.205427	-0.266641	-0.26704	-0.117372	-0.469553	-0.913781	0.487902	0.344307	0.0254852	-0.505688	-0.000621931	-0.0264161	0.166242	4.31535	0.0103285	-0.00625519
	tricarballylate	-0.310781	-0.00531134	1.29553	-0.0359536	-0.249305	-1.37611	-1.15043	-0.561573	-0.173386	-0.288324	-2.3547	-0.331654	-0.293205	0.0103384	-2.41304	0.0188314	-1.48225	0.496677	-0.689684	-0.0816535	-0.0168368
	H2O (uninduced)	0	0	0	0	0	0	0	0	0	0	0	0	0	0	0	0	0	0	0	0	0
	Average relative normalised fluorescence values corrected by background reporter gene expression
	inducer	pEH010	pEH042	pEH083	pEH148	pEH161	pEH147	pEH154	pEH155	pEH158	pEH159	pEH134	pEH136	pEH137	pEH157	pEH256	pEH002	pEH020	pEH040	pEH052	pEH086	pEH176
	β-alanine	0.230583	0.00629784	0.268393	-0.0407539	-0.208414	100	-0.792868	-0.344032	-0.164865	-0.428376	-3.64609	-0.589307	-0.599799	-0.0115771	-1.09925	0.00159773	-2.33132	-1.43676	-2.3194	-0.489284	-0.00669772
	formate	0.075417	0.0104819	0.286845	0.0137232	-0.0432278	0.208217	-0.346856	-0.510644	-0.107464	-0.738262	100	0.481814	-0.015346	0.0555401	-0.530198	0.0164666	-0.250892	-0.421833	-0.62995	0.515784	-0.03174
	xanthine	0.100166	0.0143919	0.737372	-0.00920157	-0.198261	1.27471	100	-0.0600059	-0.0593586	-0.537216	-4.71476	0.0316216	-0.13398	0.0306215	-1.02238	0.0203762	-1.68431	-0.47885	-1.35875	0.000519756	0.0251803
	phenylglyoxylate	-0.296036	0.00691299	-0.378566	16.7612	-0.114134	-1.44051	-1.18709	100	-0.158598	-0.213656	51.5753	0.111536	-0.365818	0.0193176	-2.12939	-0.0089095	-2.28282	-1.11537	-2.11523	-0.288307	-0.00299948
	salicylate	0.194804	100	-0.31666	1.72452	-0.391024	-0.50983	-0.277788	-0.368727	-0.0711767	-0.169251	-11.2581	-0.248006	-0.155445	0.0177027	1.27842	0.0190046	-1.06445	0.792199	-1.01879	-0.0867479	-0.0254915
	benzoate	-0.293152	0.0779826	-0.474185	100	0.0057409	-0.947025	-0.492608	-0.295274	-0.127416	-0.805013	-1.24598	-0.111973	-0.382831	-0.0427129	-2.51597	-0.013765	-1.50054	-1.19723	4.77744	-0.0216464	-0.00266835
	tartrate	-0.0937879	0.0221224	100	0.00704688	0.0284701	-0.131961	-0.457938	-0.241541	-0.0206755	-0.686981	-1.88929	0.0585122	0.257767	0.0329978	0.31176	0.0176895	-0.359593	-0.800226	0.491381	0.358936	-0.00769397
	sulfonatoacetate	-0.0435687	-0.0114785	0.74851	-0.00669836	-0.164951	-0.372049	-0.434322	-0.406376	-0.143027	-0.42343	-4.34533	0.550238	-0.174489	100	-1.11277	0.0241648	-0.560817	0.915773	0.84552	0.692655	0.0161555
	L-kynurenine	-0.129103	0.00391042	-0.312499	-0.0308724	-0.136403	0.520649	-0.48272	-0.295824	0.182866	-0.604012	-4.31791	100	-0.31585	0.00418617	-1.24273	-0.00942362	-1.79027	-0.885747	-1.83626	-0.411994	-0.00707934
	3-hydroxypropanoate	100	0.0108331	-0.346195	-0.0289805	-0.223506	3.75474	-0.715483	-0.285803	-0.172173	0.0132396	-8.81249	-0.395224	-0.27298	-0.00696406	-1.71404	0.00445983	2.8298	-0.513789	-1.52382	0.0169789	-0.0356549
	L-phenylalanine	-0.398549	0.00483976	0.152746	-0.0737043	-0.267079	-1.23578	-1.38008	-0.485267	57.6919	-0.262573	-4.81084	1.9816	100	-0.026485	-2.2966	0.00514451	-1.9399	-2.374	-1.77211	-0.260314	-0.0145741
	GABA	-0.19148	0.00197012	0.0508933	-0.0155265	-0.173128	0.185745	0.0148408	-0.341147	-0.0809312	-0.166049	-1.42171	0.378682	0.0314294	-0.00619919	100	0.0153821	-0.878911	0.181339	-0.51947	0.164097	-0.00193204
	L-tyrosine	-0.291682	0.00646684	1.67364	-0.0653792	0.391739	-1.24362	-1.37528	-0.238831	100	0.135766	-2.95284	0.164293	-0.540789	0.00275083	-2.29872	0.00824109	-2.02576	-2.71658	-2.55397	0.263891	0.0049685
	cyclohexane-1-carboxylate	-0.460567	-0.0104734	2.18527	110.379	-0.210506	-0.348355	0.126682	-0.471533	-0.0345167	100	-8.68668	0.977283	-0.0509225	0.0395903	-0.577684	-0.00651439	-0.970461	2.49192	2.01499	0.232818	-0.0317459
	3,4-dihydroxybenzoate	-0.0358019	0.0143446	-0.148033	-0.0315731	100	-1.2733	-0.547004	-0.53527	-0.148802	-0.555121	8.17687	0.138353	-0.637932	0.0892189	-1.95804	0.0186361	-0.891102	-0.666921	-0.382202	0.250718	-0.0224042
	acetoin	-0.3466	0.00158614	0.102232	-0.0473406	-0.168497	-0.506537	-0.694955	-0.46112	-0.195099	-0.805013	-6.91674	0.0144846	-0.273443	-0.0229263	-1.35994	-0.00129935	-1.85108	-1.60711	100	0.0807559	0.00952917
	L-arabinose	0.0169772	-0.0109179	-0.391619	-0.0173572	-0.0771855	-0.0273435	-0.221311	-0.16893	0.030379	-0.670002	-1.7325	0.180781	-0.00622152	-0.0074317	-0.944272	0.00935018	-0.680625	-0.336957	-0.297713	0.00235102	100
	L-rhamnose	0.0939864	0.0269338	0.612024	0.0118133	-0.0516534	-0.286299	0.0295947	0.0994232	-0.0733861	-0.29016	-1.18024	-0.152176	-0.0117232	0.0258479	-0.956645	100	-0.409917	-0.684605	0.161531	0.454084	0.0415892
	acrylate	112.749	0.00920608	-0.052431	0.00198783	-0.174511	68.1485	-0.214935	-0.586807	-0.145636	-0.280954	-7.94045	0.406478	-0.318014	0.113552	0.120074	0.000569216	100	0.803067	-1.35892	0.116967	-0.0251768
	cumate	0.76906	0.065748	0.955906	99.8943	0.194256	2.27085	1.42469	-0.00840727	0.104969	-0.469206	4.13334	0.729759	0.403396	0.0197759	2.94271	0.0311735	1.89025	100	17.9172	0.868398	-0.00700793
	itaconate	-0.139576	0.0103576	-0.0311446	-0.0396458	-0.0579176	-0.25653	-0.326322	-0.452727	-0.159219	-0.21585	-5.88882	-0.471764	-0.415088	0.0422598	-1.6075	0.00545785	-0.777511	-0.20151	7.97965	100	-0.0132204
	Average relative normalised fluorescence values corrected by background reporter gene expression in the correct order used to plot Figure 6a
	inducer	pEH147	pEH134	pEH154	pEH155	pEH042	pEH148	pEH083	pEH157	pEH136	pEH010	pEH137	pEH256	pEH158	pEH159	pEH161	pEH052	pEH176	pEH002	pEH020	pEH040	pEH086
	β-alanine	100	-3.64609	-0.792868	-0.344032	0.00629784	-0.0407539	0.268393	-0.0115771	-0.589307	0.230583	-0.599799	-1.09925	-0.164865	-0.428376	-0.208414	-2.3194	-0.00669772	0.00159773	-2.33132	-1.43676	-0.489284
	formate	0.208217	100	-0.346856	-0.510644	0.0104819	0.0137232	0.286845	0.0555401	0.481814	0.075417	-0.015346	-0.530198	-0.107464	-0.738262	-0.0432278	-0.62995	-0.03174	0.0164666	-0.250892	-0.421833	0.515784
	xanthine	1.27471	-4.71476	100	-0.0600059	0.0143919	-0.00920157	0.737372	0.0306215	0.0316216	0.100166	-0.13398	-1.02238	-0.0593586	-0.537216	-0.198261	-1.35875	0.0251803	0.0203762	-1.68431	-0.47885	0.000519756
	phenylglyoxylate	-1.44051	51.5753	-1.18709	100	0.00691299	16.7612	-0.378566	0.0193176	0.111536	-0.296036	-0.365818	-2.12939	-0.158598	-0.213656	-0.114134	-2.11523	-0.00299948	-0.0089095	-2.28282	-1.11537	-0.288307
	salicylate	-0.50983	-11.2581	-0.277788	-0.368727	100	1.72452	-0.31666	0.0177027	-0.248006	0.194804	-0.155445	1.27842	-0.0711767	-0.169251	-0.391024	-1.01879	-0.0254915	0.0190046	-1.06445	0.792199	-0.0867479
	benzoate	-0.947025	-1.24598	-0.492608	-0.295274	0.0779826	100	-0.474185	-0.0427129	-0.111973	-0.293152	-0.382831	-2.51597	-0.127416	-0.805013	0.0057409	4.77744	-0.00266835	-0.013765	-1.50054	-1.19723	-0.0216464
	tartrate	-0.131961	-1.88929	-0.457938	-0.241541	0.0221224	0.00704688	100	0.0329978	0.0585122	-0.0937879	0.257767	0.31176	-0.0206755	-0.686981	0.0284701	0.491381	-0.00769397	0.0176895	-0.359593	-0.800226	0.358936
	sulfonatoacetate	-0.372049	-4.34533	-0.434322	-0.406376	-0.0114785	-0.00669836	0.74851	100	0.550238	-0.0435687	-0.174489	-1.11277	-0.143027	-0.42343	-0.164951	0.84552	0.0161555	0.0241648	-0.560817	0.915773	0.692655
	L-kynurenine	0.520649	-4.31791	-0.48272	-0.295824	0.00391042	-0.0308724	-0.312499	0.00418617	100	-0.129103	-0.31585	-1.24273	0.182866	-0.604012	-0.136403	-1.83626	-0.00707934	-0.00942362	-1.79027	-0.885747	-0.411994
	3-hydroxypropanoate	3.75474	-8.81249	-0.715483	-0.285803	0.0108331	-0.0289805	-0.346195	-0.00696406	-0.395224	100	-0.27298	-1.71404	-0.172173	0.0132396	-0.223506	-1.52382	-0.0356549	0.00445983	2.8298	-0.513789	0.0169789
	L-phenylalanine	-1.23578	-4.81084	-1.38008	-0.485267	0.00483976	-0.0737043	0.152746	-0.026485	1.9816	-0.398549	100	-2.2966	57.6919	-0.262573	-0.267079	-1.77211	-0.0145741	0.00514451	-1.9399	-2.374	-0.260314
	GABA	0.185745	-1.42171	0.0148408	-0.341147	0.00197012	-0.0155265	0.0508933	-0.00619919	0.378682	-0.19148	0.0314294	100	-0.0809312	-0.166049	-0.173128	-0.51947	-0.00193204	0.0153821	-0.878911	0.181339	0.164097
	L-tyrosine	-1.24362	-2.95284	-1.37528	-0.238831	0.00646684	-0.0653792	1.67364	0.00275083	0.164293	-0.291682	-0.540789	-2.29872	100	0.135766	0.391739	-2.55397	0.0049685	0.00824109	-2.02576	-2.71658	0.263891
	cyclohexane-1-carboxylate	-0.348355	-8.68668	0.126682	-0.471533	-0.0104734	110.379	2.18527	0.0395903	0.977283	-0.460567	-0.0509225	-0.577684	-0.0345167	100	-0.210506	2.01499	-0.0317459	-0.00651439	-0.970461	2.49192	0.232818
	3,4-dihydroxybenzoate	-1.2733	8.17687	-0.547004	-0.53527	0.0143446	-0.0315731	-0.148033	0.0892189	0.138353	-0.0358019	-0.637932	-1.95804	-0.148802	-0.555121	100	-0.382202	-0.0224042	0.0186361	-0.891102	-0.666921	0.250718
	acetoin	-0.506537	-6.91674	-0.694955	-0.46112	0.00158614	-0.0473406	0.102232	-0.0229263	0.0144846	-0.3466	-0.273443	-1.35994	-0.195099	-0.805013	-0.168497	100	0.00952917	-0.00129935	-1.85108	-1.60711	0.0807559
	L-arabinose	-0.0273435	-1.7325	-0.221311	-0.16893	-0.0109179	-0.0173572	-0.391619	-0.0074317	0.180781	0.0169772	-0.00622152	-0.944272	0.030379	-0.670002	-0.0771855	-0.297713	100	0.00935018	-0.680625	-0.336957	0.00235102
	L-rhamnose	-0.286299	-1.18024	0.0295947	0.0994232	0.0269338	0.0118133	0.612024	0.0258479	-0.152176	0.0939864	-0.0117232	-0.956645	-0.0733861	-0.29016	-0.0516534	0.161531	0.0415892	100	-0.409917	-0.684605	0.454084
	acrylate	68.1485	-7.94045	-0.214935	-0.586807	0.00920608	0.00198783	-0.052431	0.113552	0.406478	112.749	-0.318014	0.120074	-0.145636	-0.280954	-0.174511	-1.35892	-0.0251768	0.000569216	100	0.803067	0.116967
	cumate	2.27085	4.13334	1.42469	-0.00840727	0.065748	99.8943	0.955906	0.0197759	0.729759	0.76906	0.403396	2.94271	0.104969	-0.469206	0.194256	17.9172	-0.00700793	0.0311735	1.89025	100	0.868398
	itaconate	-0.25653	-5.88882	-0.326322	-0.452727	0.0103576	-0.0396458	-0.0311446	0.0422598	-0.471764	-0.139576	-0.415088	-1.6075	-0.159219	-0.21585	-0.0579176	7.97965	-0.0132204	0.00545785	-0.777511	-0.20151	100

[truncated: 8 more sheets: Figure 7, Figure 8, Table 1, Supplementary Figure 3b, Supplementary Figure 4, Supplementary Figure 5, Supplementary Table 4, Supplementary Table 5]
